# Supplementary material for: Ancestral diversity improves discovery and fine-mapping of genetic loci for anthropometric traits—The Hispanic/Latino Anthropometry Consortium
Source: HGG Adv. 2022 Mar 11;3(2):100099. doi: 10.1016/j.xhgg.2022.100099 (PMC8990175; doi:10.1016/j.xhgg.2022.100099)
Supplement: Document S2. Tables S1–S23 [file mmc2.xlsx]

## Sheet: Table S1
Table S1. Study design and sample quality control of discovery and replication studies (study name, abbreviations, study type, sample size, reference) in the Hispanic/Latino Anthropometry (HISLA) Consortium.
Trait	Study		Assessment of Hispanic/Latino Ethnicity, if applicable	Hispanic/Latino Heritage or Country/Region of Origin, as applicable (Approximate Dist.)	Study design	Recruitment Center(s)	Calendar Period of Phenotypic Characterization	Total sample size (N)	Stage	Sample QC		Samples in analyses (N)			Anthropometric assessment method	References: PubMed PMID (with PMCID where available)
	Short name	Full name								Call rate*	Summary of exclusions	BMI	WHR	HEIGHT
BMI, Height	BioMe 1	Mount Sinai BioMe Biobank Program	Self-reported	Country/Region of Origin: USA (36%); South America [10%, including from Ecuador (4%) and Peru (1%)]; Central America (3%); Mexico (3%); the Carribean (48%, including from Puerto Rico (28%), the Dominican Republic (19%) and Cuba (1%)]	Electronic Health Record-linked clinical care cohort	Participants are largely recruited at the Upper East Side / East Harlem, New York, NY, USA	2007-2011	4711	Stage 1	≥ 98%	1) Heterozygosity: coefficient < -0.1 or > 0.3 for common variants (MAF>1%); inbreeding coefficient < 0.4 or > 0.9 for rare variants (MAF<1%); 2) Other exclusions: Sex mismatch, Related Individuals a nd Ancestry Outliers, missing body weight and height.	1,764 men, 2,944 women	-	1,765 men, 2,946 women	Measured	23743551 (PMC3795928)
BMI, Height	BioMe 2	Mount Sinai BioMe Biobank Program	Self-reported	Country/Region of Origin: USA (36%); South America [10%, including from Ecuador (4%) and Peru (1%)]; Central America (3%); Mexico (3%); the Carribean (48%, including from Puerto Rico (28%), the Dominican Republic (19%) and Cuba (1%)]	Electronic Health Record-linked clinical care cohort	Participants are largely recruited at the Upper East Side / East Harlem, New York, NY, USA	2009-2015	3632	Stage 2	≥ 98%	1) Related samples, 2) ancestry outlier, 3) missing body weight and height. Genotyping was part of PAGE, genotype QC and imputation has been performed at the University of Washington	1,307 men, 2,317 women	-	1,309 men, 2,323 women	Measured	31217584 (PMC6785182)
BMI, WHR, Height	BHS	Baependi Heart Study	Admixed sample from General Population	Country of Origin: Brazil (100%)	Family‐based or related individuals	From a highly admixed population of a city in a rural area in Brazil.	December 2005 and January 2006	1120	Stage 1	≥ 90%	1) Genotyping missing rate of samples. 2) Sex discrepancies. 3) significance of identity-by-descent (IBD) sharing.	1098	1107	1101	Measured	18430212 (PMC2386446), 27797990 (PMC5093390)
BMI, WHR, Height	CAMA	National Institute of Public Health Breast Cancer (Cancer de Mama) Study	Samples from Mexico	Country of Origin: Mexico (100%)	Breast Cancer Cases and Controls	Samples from 4 States in Mexico: Mexico City, Monterrey, Veracruz, Puebla. In each region,cases were sampled from hosptials serving one of 3 health systems in Mexico and controls were sampled from the same regions served by this hosptial and matched to cases based on age and health system.	2004-2008	1275	Stage 2	≥ 95%	(1) Ethnic outlier by PCA; (2) 5SD heterozygosity outliers; (3) kinship >= 0.088 removed; (5) genetic sex consistent with being a woman	Cases: 682; Controls 593	Cases: 674; Controls 587	Cases: 682; Controls 593	Measured	20332279 (PMC2852491), 23033240 (PMC3507612), 24054997 (PMC4049087), 20084545
BMI, WHR, Height	CANDELA	Consortium for the Analysis of the Diversity and Evolution of Latin America	Sampled from Latin American countries with no known parents or grandparents outside Latin America, see PMID:25254375 (PMC4177621)	Country of Origin: Colombia (25%), Brazil (10%), Chile (27%), Mexico (19%), Peru (19%)	Healthy Volunteers	Mexico City (Mexico), Medellin (Colombia), Lima (Peru), Arica (Chile), Porto Alegre (Brazil)	2010-2015	6397	Stage 1	≥ 95%	1) Duplicates; 2) X or Y-chromosome concordance check failure (sex estimated from sex chromosome genotypes not matching recorded sex; 3) relatedness (IBD > 0.1); 4) Outliers in genetic PCs	6395	6395	6388	Measured	25254375 (PMC4177621), 26926045 (PMC4773514), 27193062 (PMC4874031)
BMI, WHR, Height	CBCS	California Breast Cancer Studies**	Self-identification	Country/Region of Origin for SFBCS: USA (45%), Mexico (33%), Central America (16%), South American (5%), Other (<1%). Country/Region of Origin for NC-BCFR: USA (46%), Mexico (34%), Central America (12%), South America (6%), Other/missing (2%)	SFBCS: Population-based case-control study; NC-BCFR: Population-based family study	SFBCS: San Franciso Bay Area, California, USA NC-BCFR: Greater San Francisco Bay Area and Sacramento Area, California, USA	SFBCS: 1995-2004 NC-BCFR: 1995-2011	1,557 (SFBCS: 868, NC-BCFR: 689)	Stage 1	≥ 95%	See PMIDs 25327703 (PMC4204111), 30642363 (PMC6332913)	1524	984	1557	SFBCS: Measured NC-BCFR: Self-report	16365008, 30835011 (PMC6548459), 25327703 (PMC4204111), 30642363 (PMC6332913)
BMI, Height	FIND AI	Family Investigation of Nephropathy and Diabetes	Self-identification and PCA for ancestry	Heritage: American Indian or Native American (100%, Mostly Pima and Zuni)	Participants with type 2 diabetes ascertained for diabetic nephropathy	Three clinical sites across the USA: (Harbor-UCLA Medical Center 0.1%; U. New Mexico Depts. of Internal Medicine and Family & Community Medicine 6.9%; NIDDK-Phoenix Diabetes and Arthritis Epidemiology Section 93.0%)	2000-2004	840	Stage 1	≥ 95%	(1) Ethnic outlier by PCA; (2) genomewide heterozygosity outliers; (3) blind duplicate concordance; (4) genetic relatedness inconsistent with pedigree; (5) genetic sex inconsistent with clinical data	831	-	840	Measured	15642484, 26305897 (PMC4549309)
BMI, Height	FIND MA	Family Investigation of Nephropathy and Diabetes	Self-identification and PCA for ancestry	Heritage: Mexican (100%)	Participants with type 2 diabetes ascertained for diabetic nephropathy	Six clinical sites across the USA (CWRU 0.4%; Harbor-UCLA Medical Center 45.4%; UC Irvine Medical Center 8.2%; U Texas Health Science Center San Antonio 23.3%; UCLA 22.6%; U. Chicago 0.1%	2000-2004	1388	Stage 1	≥ 95%	(1) Ethnic outlier by PCA; (2) genomewide heterozygosity outliers; (3) blind duplicate concordance; (4) genetic relatedness inconsistent with pedigree; (5) genetic sex inconsistent with clinical data	1388	-	1388	Measured	15642484, 26305897 (PMC4549309)
BMI, WHR, Height	GOLDR	Genetics of Latino Diabetic Retinopathy Study	Self-Identification, see PMID: 22330960 (PMC3343221)	Heritage: Mexican (100%)	Families recruited via proband with diabetic retinopathy	LA BioMed at Harbor-UCLA Medical Center (HMUC)	2007-2010	611	Stage 2	≥ 95%	1) Family QC; 2) Gender mismatch; 3) duplicates	598	139	599	Measured	22330960 (PMC3343221)
BMI, WHR, Height	HCHS/SOL	Hispanic Community Health Study/Study of Latinos	Self-Identification plus genetic principle components, see PMID:26748518 (PMC4716704)	Heritage: Central American (11%), Cuban (18%), Dominican (9%), Mexican (37%), Puerto Rican (18%), South American (7%), Other (0.4%)	Two-stage probability sample of households in 4 major US cities; self-identification with a Hispanic/Latino group	Miami, FL; San Diego, CA; Chicago, IL; The Bronx, NY	2008 - 2011	12803	Stage 1	≥ 99.8%	1) Unexpected but observed duplicates; 2) expected but unobserved duplicates; 3) annotated/genotyped sex discrepancies; 4) missing call rate > 2%	12705	12672	12652	Measured	26748518 (PMC4716704), 20609344 (PMC2921622)
BMI, WHR, Height	HTN-IR	Mapping the genes for hypertension, insulin resistance, and salt sensitivity	Self-identification and PCA for ancestry	Heritage: Mexican (100%)	Families recruited through hypertensive probands	UCLA, USC	1996-2001	783	Stage 2	≥ 95%	1) Family QC; 2) Gender mismatch; 3) Bad Concordance OMNI1 and 1S	763	614	763	Measured	11136689, 11551876, 21613355 (PMC3146791)
BMI, WHR, Height	Hyper-TG	Pharmacogenetics of hypertriglyceridemia in Hispanics	Self-identification and PCA for ancestry	Heritage: Mexican (100%)	unrelated	UCLA	2004-2010	322	Stage 2	> 98%	1) Duplicates; 2) Family QC	300	296	295	Measured	24794412 (PMC4214897), 23119086 (PMC3485381)
BMI, WHR, Height	IRAS	Insulin Resistance Atherosclerosis Study	Self-Identification, see PMID:8680609	Heritage: Mexican (100%)	Represent a range of glucose tolerance	San Antonio, TX and San Luis Valley, CO	1992-1994	187	Stage 2	> 98%	1) Cases where self-reported ethnicity was inconsistent with genetic data (i.e., admixture proportions) relative to other members of the cohort (i.e., genetic outlier), 2) self-reported sex was inconsistent with genotype data, the sample exhibited excess or insufficient heterozygosity relative to cohort expectations, or 3) the genotype data were inconsistnet with the genotype data from existing S…	187	187	187	Measured	15811139
BMI, WHR, Height	IRASFS	Insulin Resistance Atherosclerosis Family Study	Self-Identification, see PMID:12684185	Heritage: Mexican (100%)	Population-based	San Antonio, TX and San Luis Valley, CO	1999-2002	1024	1) Cases where self-reported ethnicity was inconsistent with genetic data (i.e., admixture proportions) relative to other members of the cohort (i.e., genetic outlier), 2) self-reported sex was inconsistent with genotype data, the sample exhibited excess or insufficient heterozygosity relative to cohort expectations, or 3) the genotype data were inconsistnet with the genotype data from existing S…	> 98%	1) Cases where self-reported ethnicity was inconsistent with genetic data (i.e., admixture proportions) relative to other members of the cohort (i.e., genetic outlier), 2) self-reported sex was inconsistent with genotype data, the sample exhibited excess or insufficient heterozygosity relative to cohort expectations, or 3) the genotype data were inconsistnet with the genotype data from existing S…	1024	1024	1024	Measured	15534617
BMI, WHR, Height	LALES	Los Angeles Lationo Eye Study	Self-Identification, see PMID:22541649 (PMC3401311)	Country of Origin: Mexico (63%), USA (25%), El Salvador (5%), Guatemala (2%), Nicaragua (1%), Other (3%)	Prospective Population-Based Cohort; Eligibility:1) self-identification as Latino or of Latino heritage, (2) age 40 years or older on the day of the household screening for LALES, and (3) residency in one of the selected La Puente census tracts.	6 census tracts in La Puente, CA	LALES1: Feburary 2000-May 2003	3277 (out of 6357 in LALES cohort)	Stage 1	≥ 95%	1) Excluded duplicated 2) excluded relatedness during imputation, but included in analysis	3183	3180	3186	Measured	15177962, 17306879, 17997485 (PMC4864605), 20570359 (PMC2934756), 20570364 (PMC2945425), 22541649 (PMC3401311)
BMI, WHR, Height	MACAD	Mapping the genes for atherosclerosis and insulin resistance	Self-identification and PCA for ancestry	Heritage: Mexican (100%)	CAD proband, spouse of proband, and adult offspring and spouses of offspring	UCLA	1999-2005	848	Stage 2	≥ 95%	1) Family QC; 2) Gender mismatch; 3)Bad Concordance OMNI1 and 1S	803	728	803	Measured	12865761, 14693718
BMI, WHR, Height	MEC Cancer Studies	Multi-ethnic Cohort	Self-Identification	Country/Region of Origin: USA (57%); Mexico (31%); South or Central America (12%), Europe (0.2%)	Case-control studies for breast and prostate cancer	USC	BMI and height data were collected 1993-1996; WHR in 2003-2008	3129	Stage 1	≥ 95%	1) Duplicates 2) Gender mismatch 3)ancestry outliers 4) related samples	Cases: 1,549; Controls 1,580	Cases: 862 Controls: 892	Cases: 1,554 Controls: 1,593	Measured	25327703 (PMC4204111), 22923026 (PMC3494732)
BMI, WHR, Height	MESA	Multi-Ethnic Study of Atherosclerosis	Self-Identification	Heritage: Mexican (57%); Puerto Rican (13%); Dominican (11%); Central American (7%); South American (7.5%); Cuban (3.5%); Other (1%)	Population-Based	Participants were recruited from six field centers across the United States: Winston-Salem, NC; New York City, NY; Baltimore, MD; Minneapolis, MN; Chicago, IL; Los Angeles, CA.	2000-2002	1497	Stage 1	≥ 95%	1) Duplicates, 2) unresolved cryptic duplicates, 3) gender mismatch	1497	1497	1497	Measured	12397006
BMI, WHR, Height	Mexico City 1	Mexico City sample 1	Individuals from Mexico City who are covered by the Mexican Social Security Institute (IMSS)	Country of Origin: Mexico (100%)	Case/control study focused on type 2 diabetes (T2D)	Medical Center "Siglo XXI" from Mexico City	NA	1310 Total sample 967 T2D patients 343 controls	Stage 1	≥ 95%	1) Duplicates, 2) relatedness (pi-hat > 0.2)	1304	-	1292	Measured	21573907 (PMC3818640)
BMI, WHR, Height	Mexico City 2	Mexico City sample 2	Individuals from Mexico City who are covered by the Mexican Social Security Institute (IMSS)	Country of Origin: Mexico (100%)	Case/control study focused on type 2 diabetes (T2D)	Medical Center "Siglo XXI" from Mexico City	NA	1787 Total sample 898 T2D patients 889 controls	Stage 1	≥ 95%	1) Duplicates, 2) relatedness (pi-hat > 0.2)	1767	1737	1752	Measured	26780889 (PMC4726092)
BMI, Height	MHS	Mexican Hypertriglyceride Study	Individuals living in Mexico	Country of Origin: Mexico (100%)	Case-control	Departamento de Endocrinología y Metabolismo of the Instituto Nacional de Ciencias Médicas y Nutrición, Mexico City, Mexico	~2007-2010	2240	Stage 1	Equal to 100%	1) Sex discrepancy; 2) high heterozygosity >4sd; 3) relatedness	2240	-	2240	Measured	23505323 (PMC3917605)
BMI, WHR, Height	NIDDM-Athero	Genetic Relationships Between NIDDM and Antherosclerosis	Self-identification and PCA for ancestry	Heritage: Mexican (100%)	families ascertained through Type II diabetic probands	City-of-hope, USC	1998-2003	251	Stage 2	≥ 95%	1) Family QC; 2) Gender mismatch; 3) Bad Concordance OMNI1 and 1S	245	158	245	Measured	25524916 (PMC4407862)
BMI, WHR, Height	1982 PELOTAS	1982 Pelotas (Brazil) Birth Cohort Study	Self-identification, observer rating and genomic ancestry. However, all individuals were included because the sample is highly admixed.	Country of Origin: Brazilian (100%)	Population-Based Prospective Cohort	All maternity hospitals in the city of Pelotas (South Brazil) in 1982.	2012-2013	5914	Stage 1	≥ 97%	1) Sex mismatches, 2) extreme heterozygosity, 3) cryptic relatedness	2767	2770	2813	Measured	16373375, 25733577 (PMC4469796)
BMI, WHR, Height	SAMAFS	San Antonio Mexican American Family Study***	Probands were self-identified as Mexican Americans supported by the Hazuda Ethnic Algorithm. See PMID: 3940446.	Heritage: Mexican (100%)	Large extended families	San Antonio	1991-2011	2,591 (T2D sample)	Stage 1	≥ 95%	1) Monoallelic and SNPs that had <10 individuals carrying the minor allele were eliminated; 2) SNPs with HWE values with P<10e−4 were dropped; and, 3)SNP genotypes were checked for Mendelian consistency. See PMID: 23487405 (PMC3865281)	2459	2231	2448	Standardized anthropometric measurement protocols	8901667, 10391028, 16400619 (PMC1380282), 16123354
BMI, WHR, Height	STARR COUNTY	Starr County Health Studies	Self-Identification	Heritage: Mexican (100%)	T2D case-control	Starr County, Texas, USA	1987-2006	1618	Stage 1	≥ 99.6%	1) Related samples, 2) missing phenotypes	1598	1467	1599	Measured	21647700 (PMC3761075)
BMI, WHR, Height	T2D Sigma Studies	MEC, DMS, UIDS, MCDS	Self-Identification	Country/Region of Origin in MEC: USA (57%); Mexico (31%); South or Central America (12%), Europe (0.2%); Country/Region of Origin in DMS, UIDS, MCDS: Mexico (100%)	Case-control	MEC: USC DMS:IMSS and ISSSTE located in Mexico City MCDS: Mexico City Diabetes Study UIDS: Cases were recruited at the outpatient diabetes clinic of the Department of Endocrinology and Metabolism of the Instituto Nacional de Ciencias Médicas y Nutrición Salvador Zubirán (INCMNSZ). Control subjects were recruited from a cohort of adults aged 45 years or older among government employees, blue colla…	Varying	7760	Stage 1	≥ 98%	1) Duplicates, 2) Gender mismatch 3) ancestry outliers, 4) related samples	Cases: 3,610 Controls: 4,150	Cases: 1,278; Controls 1,992	Cases: 2,055 Controls 2,082	Measured	24390345 (PMC4127086)
BMI, WHR, Height	WHI	Women's Health Initiative	Self-Identification, See PMID:23978819 (PMC3759132)	Heritage: Mexican (43%); Puerto Rican (10%); Cuban (7%); Other (23%); Missing/None indicated (17%)	Healthy Volunteers	At clinical sites across United States, Grouped into 4 Regions (Northeast 12.5%; South 40.7%; Midwest 3.8%; West 43.0%)	1993-1997	3586	Stage 1	≥ 99.8%	1) Duplicates, 2) had Y-chromosome, 3) blind duplicate concordance, 4) relatedness	3428	3428	3428	Measured	9492970
* Call rate to exclude individuals for whom genotyping success rate is less than a certain percentage (to exclude 'bad' samples/DNA)
**The Northern California- Breast Cancer Family Registery and the San Francisco Bay Area Breast Cancer Study are reffered to as the California Breast Cancer Studies (CBCS).
***The San Antonio Family Heart Study (SAFHS) and the San Antonio Family Diabetes/Gallbladder Study (SAFDGS) are referred to as the San Antonio Mexican American Family Studies (SAMAFS).

## Sheet: Table S2
Table S2. Study-specific descriptive statistics of discovery and replication studies in the Hispanic/Latino Anthropometry (HISLA) Consortium.
Study	Stage	Trait	Men							Women							ALL
			n	mean	SD	median	min	max		n	mean	SD	median	min	max		n	mean	SD	median	min	max
BioMe 1	Stage 1	Age (yrs)	1765	51.7654	15.8382	52	18	90		2946	51.3245	16.3163	52	18	90		4711	51.4897	16.1386	52	18	90
		Height (cm)	1765	172.058	8.42498	172.72	121.92	200.66		2946	159.488	7.13091	160.02	116.84	185.42		4711	164.197	9.76761	162.56	116.84	200.66
		Weight (kg)	1764	85.6793	19.6277	81.72	34.05	195.22		2944	75.7753	18.805	72.64	31.78	204.3		4708	79.4862	19.7074	76.272	31.78	204.3
		BMI (kg/m²)	1764	28.8585	6.04308	27.974	14.9069	73.1987		2944	29.7275	6.95365	28.5064	14.1367	72.624		4708	29.4019	6.63983	28.2735	14.1367	73.1987
		WC (cm)	NA	NA	NA	NA	NA	NA		NA	NA	NA	NA	NA	NA		NA	NA	NA	NA	NA	NA
		Hip (cm)	NA	NA	NA	NA	NA	NA		NA	NA	NA	NA	NA	NA		NA	NA	NA	NA	NA	NA
		WHR (cm/cm)	NA	NA	NA	NA	NA	NA		NA	NA	NA	NA	NA	NA		NA	NA	NA	NA	NA	NA
BioMe 2	Stage 2	Age (yrs)	1309	56.4908	15.282	57.44	18.304	90		2323	56.3176	16.7393	57.727	18.301	90		3632	56.38	16.2273	57.606	18.301	90
		Height (cm)	1309	171.843	7.66846	172.7	144.78	205.7		2323	158.708	7.18993	157.5	119.4	185.4		3632	163.442	9.69668	162.6	119.4	205.7
		Weight (kg)	1309	84.8094	19.6674	81.647	40.824	224.528		2323	74.3546	17.9898	71.668	32.659	195.045		3632	78.1226	19.2744	75.75	32.659	224.528
		BMI (kg/m²)	1307	28.591	5.82492	27.8781	16.0577	58.552		2317	29.4576	6.52369	28.5455	15.0104	59.8075		3624	29.1451	6.29361	28.3081	15.0104	59.8075
		WC (cm)	NA	NA	NA	NA	NA	NA		NA	NA	NA	NA	NA	NA		NA	NA	NA	NA	NA	NA
		Hip (cm)	NA	NA	NA	NA	NA	NA		NA	NA	NA	NA	NA	NA		NA	NA	NA	NA	NA	NA
		WHR (cm/cm)	NA	NA	NA	NA	NA	NA		NA	NA	NA	NA	NA	NA		NA	NA	NA	NA	NA	NA
BHS	Stage 1	Age (yrs)	469	45.94	17.21	46	18	98		637	44.03	16.2	43	18	95		1106	44.87	16.6725	44	18	98
		Height (cm)	469	171.4	7.09	171	140	192		638	158.38	6.92	159	136	183		1107	163.9	9.50079	164	136	192
		Weight (kg)	464	69.63	3.87	68	42	116.4		634	63.89	5.32	62.8	30.8	137.2		1098	66.32	12.9322	65.6	30.8	137.2
		BMI (kg/m²)	464	23.71	3.87	23.4	14.47	39.47		634	25.51	5.32	24.72	15.08	49.2		1098	24.75	4.83969	24.09	14.47	49.2
		WC (cm)	465	87.91	11.23	87	62	130		630	88.51	13.43	88	56	144		1095	88.25	12.5411	87	56	144
		Hip (cm)	465	95.55	8.35	96	51	124		630	100.13	10.9	99	54	160		1095	98.23	10.0525	98	54	160
		WHR (cm/cm)	464	0.92	0.09	0.91	0.65	1.42		629	0.88	0.08	0.88	0.61	1.52		1093	0.898	0.0828093	0.8922	0.6139	1.519
CAMA	Stage 2	Age (yrs)	NA	NA	NA	NA	NA	NA		1277	52.4	9.3	52.15	31.7	74.58		1277	52.4	9.3	52.15	31.7	74.58
		Height (cm)	NA	NA	NA	NA	NA	NA		1275	152.5	6.21	152.5	141.4	173.3		1275	152.5	6.21	152.5	141.4	173.3
		Weight (kg)	NA	NA	NA	NA	NA	NA		1275	69.84	13.36	67.8	39.8	141.5		1275	69.84	13.36	67.8	39.8	141.5
		BMI (kg/m²)	NA	NA	NA	NA	NA	NA		1275	30	5.24	29.21	17.21	56.66		1275	30	5.24	29.21	17.21	56.66
		WC (cm)	NA	NA	NA	NA	NA	NA		1261	98.38	14.53	96.7	35.7	197.3		1261	98.38	14.53	96.7	35.7	197.3
		Hip (cm)	NA	NA	NA	NA	NA	NA		1261	108.6	13.58	106.4	48.4	199		1261	108.6	13.58	106.4	48.4	199
		WHR (cm/cm)	NA	NA	NA	NA	NA	NA		1261	0.91	0.1	0.91	0.37	2.04		1261	0.91	0.1	0.91	0.37	2.04
CANDELA	Stage 1	Age (yrs)	2964	25.1312	6.52918	23	18	55		3433	23.9846	6.11522	22	18	55		6397	24.5159	6.33626	23	18	55
		Height (cm)	2964	172.368	6.2812	172.3	146.9	190		3433	159.594	5.99069	159.5	143.5	188.4		6397	165.513	8.83812	165.25	143.5	190
		Weight (kg)	2964	74.4898	12.2937	73.3	45.3	127.8		3433	59.8039	10.1577	58.2	35.8	111.1		6397	66.6085	13.3802	64.8	35.8	127.8
		BMI (kg/m²)	2964	25.0394	3.68609	24.7852	16.2465	37.7481		3433	23.4593	3.62641	22.8124	16.108	37.9666		6397	24.1914	3.73817	23.6972	16.108	37.9666
		WC (cm)	2964	87.2956	10.0341	86.75	62	130.4		3433	79.1173	9.25779	78	58.5	119.75		6397	82.9067	10.4536	81.75	58.5	130.4
		Hip (cm)	2964	99.202	7.36606	99	70.5	131.35		3433	96.8935	7.69266	96	75.4	130.5		6397	97.9632	7.63042	97.25	70.5	131.35
		WHR (cm/cm)	2964	0.878337	0.0545868	0.875747	0.642995	1.1198		3433	0.81635	0.0661685	0.814433	0.640417	1.11671		6397	0.845071	0.0684521	0.846591	0.640417	1.1198
CBCS	Stage 1	Age (yrs)	NA	NA	NA	NA	NA	NA		1557	51.63	11.2	51	22	80		1557	51.63	11.2	51	22	80
		Height (cm)	NA	NA	NA	NA	NA	NA		1557	157.95	6.84	157.4	141.3	182.88		1557	157.95	6.84	157.4	141.3	182.88
		Weight (kg)	NA	NA	NA	NA	NA	NA		1524	71.63	15.44	68.04	41.3	137.9		1524	71.63	15.44	68.04	41.3	137.9
		BMI (kg/m²)	NA	NA	NA	NA	NA	NA		1524	28.73	5.97	27.8	16.92	54.27		1524	28.73	5.97	27.8	16.92	54.27
		WC (cm)	NA	NA	NA	NA	NA	NA		984	91.7	14.16	90.2	55.2	146.6		984	91.7	14.16	90.2	55.2	146.6
		Hip (cm)	NA	NA	NA	NA	NA	NA		984	109.25	13.15	106.33	58.03	161.73		984	109.25	13.15	106.33	58.03	161.73
		WHR (cm/cm)	NA	NA	NA	NA	NA	NA		984	0.84	0.06	0.84	0.61	1.06		984	0.84	0.06	0.84	0.61	1.06
FIND AI	Stage 1	Age (yrs)	290	52.86	11.77	53	18.3	90		550	55.85	12.93	56	19.2	92		840	54.82	12.61	55	18.3	92
		Height (cm)	290	171.65	6.66	172	152	191		550	158.75	6.06	158	140	180		840	163.2	8.77	162	140	191
		Weight (kg)	289	92.59	23.38	86	48	195		542	85.27	24.05	81	34	184		831	87.82	24.06	84	34	195
		BMI (kg/m²)	289	31.33	7.26	29.76	15.67	62.95		542	33.72	8.8	32.41	12.49	68.41		831	32.89	8.37	31.23	12.49	68.41
		WC (cm)	NA	NA	NA	NA	NA	NA		NA	NA	NA	NA	NA	NA		NA	NA	NA	NA	NA	NA
		Hip (cm)	NA	NA	NA	NA	NA	NA		NA	NA	NA	NA	NA	NA		NA	NA	NA	NA	NA	NA
		WHR (cm/cm)	NA	NA	NA	NA	NA	NA		NA	NA	NA	NA	NA	NA		NA	NA	NA	NA	NA	NA
FIND MA	Stage 1	Age (yrs)	549	58.01	10.59	58	24	89		839	58.63	10.27	59	27	87		1388	58.39	10.39	59	24	89
		Height (cm)	549	169.82	7.3	170	150	196		839	156.75	6.41	157	132	178		1388	161.92	9.31	160	132	196
		Weight (kg)	549	82.33	17.91	79	39	158		839	74.72	17.95	73	36	156		1388	77.73	18.31	75	36	158
		BMI (kg/m²)	549	28.46	5.41	27.47	14.33	49.48		839	30.36	6.83	29.21	14.68	59.11		1388	29.61	6.37	28.52	14.33	59.11
		WC (cm)	NA	NA	NA	NA	NA	NA		NA	NA	NA	NA	NA	NA		NA	NA	NA	NA	NA	NA
		Hip (cm)	NA	NA	NA	NA	NA	NA		NA	NA	NA	NA	NA	NA		NA	NA	NA	NA	NA	NA
		WHR (cm/cm)	NA	NA	NA	NA	NA	NA		NA	NA	NA	NA	NA	NA		NA	NA	NA	NA	NA	NA
GOLDR	Stage 2	Age (yrs)	224	52.01	11.05	52	17	86		375	53.21	10.85	53	17	87		599	52.76	10.93	53	17	87
		Height (cm)	224	167.86	6.57	167.95	148	184.5		375	154.6	6.49	154.7	103.5	171.3		599	159.56	9.15	159	103.5	184.5
		Weight (kg)	224	88.47	21.52	84.4	46.77	206.6		375	78.53	19.14	75.2	44.3	173.7		599	82.25	20.61	79	44.3	206.6
		BMI (kg/m²)	224	31.08	6.27	29.9	18.1	57.8		374	32.63	7.02	31.92	15.76	65.94		598	32.05	6.78	31.09	15.76	65.94
		WC (cm)	220	104.11	14.87	100.48	75	163.8		371	107.32	14.32	105.6	73.6	163.5		591	106.12	14.6	103.6	73.6	163.8
		Hip (cm)	55	103.38	13.53	100.2	85.7	168.9		84	110.38	15.72	108.9	82.4	182.5		139	107.61	15.23	104.7	82.4	182.5
		WHR (cm/cm)	55	0.99	0.07	0.98	0.84	1.24		84	0.95	0.05	0.96	0.85	1.07		139	0.97	0.06	0.97	0.84	1.24
HCHS/SOL	Stage 1	Age (yrs)	5253	45.2707	14.1795	47	18	75		7550	46.7241	13.6007	48	18	76		12803	46.1278	13.859	48	18	76
		Height (cm)	5247	169.843	7.01939	170	135	199		7540	156.625	6.42398	157	122	189		12787	162.049	9.31804	161	122	199
		Weight (kg)	5240	84.0223	17.2105	82	38.8	179		7538	74.5386	17.2422	71.7	34.5	189.2		12778	78.4277	17.8488	76.1	34.5	189.2
		BMI (kg/m²)	5237	29.0645	5.31618	28.5008	14.8986	58.1395		7532	30.339	6.48029	29.3928	14.2795	70.345		12769	29.8163	6.06237	28.9778	14.2795	70.345
		WC (cm)	5240	99.1397	13.5054	98	31	180		7533	97.7483	14.3455	96	42	202		12773	98.3191	14.0231	97	31	202
		Hip (cm)	5236	103.622	10.1546	102	35	200		7530	108.41	13.1153	106	36	306		12766	106.446	12.2184	105	35	306
		WHR (cm/cm)	5235	0.954891	0.0683729	0.954128	0.549708	1.25		7530	0.901289	0.0715283	0.903226	0.52	1.41538		12765	0.923271	0.0750334	0.925532	0.52	1.41538
HTN-IR	Stage 2	Age (yrs)	314	39.21	15.49	35.85	15.1	88.4		451	39.36	14.82	36.2	15.3	86.9		765	39.3	15.09	36	15.1	88.4
		Height (cm)	312	169.43	6.43	168.85	152.25	193		451	156.02	5.98	155.75	137.6	180.5		763	161.51	9.03	160.8	137.6	193
		Weight (kg)	314	83.06	16.85	80.35	42.5	156.35		451	71.94	15.81	68.95	42.7	140.15		765	76.5	17.13	74.6	42.5	156.35
		BMI (kg/m²)	312	28.91	5.24	28.25	17.31	57.65		451	29.52	6.06	28.57	17.61	53.94		763	29.27	5.74	28.47	17.31	57.65
		WC (cm)	253	95.04	14.73	94.5	29.6	136.5		362	89.7	14.48	89.25	28.5	146		615	91.9	14.81	92	28.5	146
		Hip (cm)	253	100.51	12.87	101	32.85	145.75		362	105.47	13.65	104.23	36.25	151		615	103.43	13.55	102.75	32.85	151
		WHR (cm/cm)	253	0.94	0.07	0.94	0.71	1.23		361	0.85	0.07	0.84	0.68	1.17		614	0.89	0.08	0.89	0.68	1.23
Hyper-TG	Stage 2	Age (yrs)	146	39.66	11.2	39	19	78		160	42.36	12.06	41.5	18	68		306	41.07	11.71	41	18	78
		Height (cm)	142	167.5	7.32	167	151.5	196		153	155	6.41	155	138	179		295	161.01	9.27	160	138	196
		Weight (kg)	143	85.45	15.21	84.1	55.2	152		156	74.02	13.49	71.8	45	127.7		299	79.48	15.41	79	45	152
		BMI (kg/m²)	144	30.41	4.03	29.9	21.1	40		156	30.77	4.68	30.15	20.6	40		300	30.6	4.38	30	20.6	40
		WC (cm)	144	101.67	11.28	100	72	140.75		154	96.58	11.28	95	73	131		298	99.04	11.54	98	72	140.75
		Hip (cm)	142	105.14	25.69	102	80.2	381		155	106.59	12.33	105	78	175		297	105.9	19.85	104	78	381
		WHR (cm/cm)	142	0.98	0.09	0.99	0.19	1.19		154	0.91	0.06	0.9	0.63	1.04		296	0.94	0.08	0.94	0.19	1.19
IRAS	Stage 2	Age (yrs)	78	58.2949	9.00232	57	43	75		109	59.1468	7.87027	59	40	74		187	58.7914	8.34822	59	40	75
		Height (cm)	78	170.304	6.26784	170.4	148.8	182.5		109	156.599	6.41542	156.4	141.5	176.8		187	162.316	9.27749	161.9	141.5	182.5
		Weight (kg)	78	83.2368	13.4859	81.5455	53.1	135.3		109	71.0797	15.3555	68.1818	43.3	129.091		187	76.1506	15.7584	75.4545	43.3	135.3
		BMI (kg/m²)	78	28.6599	4.15636	28.5513	20.0194	45.9476		109	28.9517	5.76439	28.2998	19.1677	47.0758		187	28.83	5.14453	28.3788	19.1677	47.0758
		WC (cm)	78	95.5474	9.13658	95.675	74.55	121.45		109	86.3551	12.6773	84.1	58.85	127.7		187	90.1893	12.1873	89.6	58.85	127.7
		Hip (cm)	78	100.759	7.65578	100.125	83.75	124.9		109	105.067	12.5931	102.65	84.75	162.65		187	103.27	10.9947	102.25	83.75	162.65
		WHR (cm/cm)	78	0.948214	0.054919	0.95828	0.82152	1.07787		109	0.82144	0.064924	0.820732	0.667883	1.04458		187	0.874319	0.0873189	0.870054	0.667883	1.07788
IRASFS	Stage 2	Age (yrs)	419	39.6483	14.1566	37.0212	18.0835	79.8987		605	41.451	13.2991	40.6845	18.0041	81.1827		1024	40.7133	13.6784	39.3648	18.0041	81.1828
		Height (cm)	419	171.695	6.77683	171.6	142.5	203.5		605	158.771	5.83339	158.9	142	177.7		1024	164.059	8.90376	162.95	142	203.5
		Weight (kg)	419	82.5856	16.6671	80.9	46.2	139.2		605	71.9088	16.6521	68.8636	40.0909	163.182		1024	76.2775	17.4588	74.0909	40.0909	163.182
		BMI (kg/m²)	419	27.9562	5.1553	27.7081	17.583	45.7168		605	28.4636	6.08333	27.386	16.495	50		1024	28.2559	5.72463	27.5173	16.4951	50
		WC (cm)	419	93.0184	12.0322	92.625	66.7	125.3		605	84.844	13.5373	82.75	60	149.1		1024	88.1746	13.5488	87.4	60	149.1
		Hip (cm)	419	100.965	9.43055	100.325	80.35	132.75		605	105.784	13.2512	103.5	79.1	176.8		1024	103.821	12.0738	102	79.1	176.8
		WHR (cm/cm)	419	0.919812	0.063372	0.92091	0.75611	1.18951		605	0.800168	0.055516	0.794009	0.660487	0.98654		1024	0.849124	0.0832141	0.842849	0.660487	1.18951
LALES	Stage 1	Age (yrs)	3194	54.6994	10.1426	53	40	92		1869	54.4997	10.131	53	40	90		1325	54.9811	10.1561	53	40	92
		Height (cm)	3186	159.634	9.4206	159	68.1875	191		1865	154.376	6.05552	154	130	175		1321	167.056	8.25667	167	68.1875	191
		Weight (kg)	3183	31.3684	9.24561	30.2599	17.1594	333.367		1864	31.7329	6.26942	30.9196	18.7221	109.714		1319	30.8534	12.2622	29.685	17.1594	333.367
		BMI (kg/m²)	3183	79.7104	18.3694	77.5	36.6953	353		1864	75.7912	16.4974	73.1875	36.6953	267		1319	85.249	19.43	83	45.2969	353
		WC (cm)	3181	98.5035	13.2418	97.5	35	151		1861	96.5253	13.61	95	36.5	148		1320	101.299	12.1714	100	35	151
		Hip (cm)	3181	106.867	11.3215	105.891	40	200		1861	108.64	12.3601	107.391	44	200		1320	104.367	9.10334	104	40	155
		WHR (cm/cm)	3181	0.922131	0.0836637	0.919922	0.639893	1.3999		1861	0.888452	0.0792022	0.879883	0.639893	1.3999		1320	0.969613	0.0645981	0.959961	0.719971	1.27979
NIDDM-Athero	Stage 2	Age (yrs)	96	36.27	14.99	32.13	18.05	74.03		150	39.07	14.59	36.05	18.25	78.46		246	37.98	14.78	34.81	18.05	78.46
		Height (cm)	96	171.93	6.75	172	156.3	185.2		149	159.03	7.54	160	141.8	175.4		245	164.09	9.59	165	141.8	185.2
		Weight (kg)	96	83.47	19.13	80.43	49.21	173.7		149	74.77	16.65	72.5	41.7	150.09		245	78.18	18.13	76.59	41.7	173.7
		BMI (kg/m²)	96	28.19	6.06	27.79	16.25	60.1		149	29.58	6.34	28.47	18.62	53.5		245	29.04	6.25	28.22	16.25	60.1
		WC (cm)	58	96.91	13.63	94	77	138		100	90.4	14.46	89	61.05	124.25		158	92.79	14.46	91.05	61.05	138
		Hip (cm)	81	105.64	12.56	104.75	86	157		122	111.48	15.77	108	85	185		203	109.15	14.82	106.25	85	185
		WHR (cm/cm)	58	0.91	0.08	0.9	0.81	1.22		100	0.81	0.07	0.81	0.61	1.12		158	0.85	0.09	0.84	0.61	1.22
MEC Cancer Studies*	Stage 1	Age (yrs)	2070	62.6111	6.55312	63	45	76		1059	59.22	7.46534	59	45	76		3129	61.4634	7.05908	62	45	76
		Height (cm)	2070	27.3351	3.8552	26.9953	17.758	49.6059		1059	28.2377	5.41772	27.3237	13.3134	52.0694		3129	27.6406	4.46554	27.0809	13.3134	52.0694
		Weight (kg)	2070	171.742	6.68512	170.18	147.32	198.12		1059	159.041	6.08836	160.02	121.92	182.88		3129	167.444	8.84456	167.64	121.92	198.12
		BMI (kg/m²)	2070	80.5481	12.8546	79.3786	48.9879	156.489		1059	71.3334	14.5899	68.946	34.0194	136.078		3129	77.4294	14.1532	76.2035	34.0194	156.489
		WC (cm)	1221	99.2056	12.3483	96.52	38.1	185.42		558	95.9738	15.1524	93.98	45.72	236.22		1779	98.1919	13.3717	96.52	38.1	236.22
		Hip (cm)	1189	103.322	11.8976	101.6	40.64	236.22		559	108.888	14.1444	106.68	38.1	185.42		1748	105.102	12.9191	104.14	38.1	236.22
		WHR (cm/cm)	1188	0.965529	0.116439	0.954546	0.363636	2.875		554	0.88403	0.107454	0.880952	0.561644	2.41176		1742	0.93961	0.119803	0.941176	0.363636	2.875
MESA	Stage 1	Age (yrs)	720	61.14	10.19	61	44	84		777	61.63	10.26	61	44	84		1497	61.39	10.22	61	44	84
		Height (cm)	720	168.87	6.58	169	148.9	188.7		777	155.28	6.19	155.4	123.8	178.8		1497	161.82	9.31	160.85	123.8	188.7
		Weight (kg)	720	82.26	14.16	80.92	45.72	145.97		777	72.85	14.98	70.76	32.48	142.43		1497	77.38	15.33	76	32.48	145.97
		BMI (kg/m²)	720	28.8	4.35	28.46	17.57	46.28		777	30.17	5.78	29.34	18.3	52.48		1497	29.51	5.19	28.67	17.57	52.48
		WC (cm)	720	100.92	11.42	99.5	68.2	147.4		777	100.87	14.72	99.4	61.8	160		1497	100.89	13.23	99.5	61.8	160
		Hip (cm)	720	102.67	8.82	101.4	83.8	151.9		777	108.13	11.93	106.5	76.9	163.3		1497	105.5	10.89	103.65	76.9	163.3
		WHR (cm/cm)	720	0.98	0.05	0.98	0.76	1.13		777	0.93	0.07	0.94	0.67	1.16		1497	0.96	0.07	0.97	0.67	1.16
Mexico City 1	Stage 1	Age (yrs)	477	51.06	8.329	50	22	75		833	50.29	8.23	50	22	81		1310	50.57	8.27	50	22	81
		Height (cm)	474	166.3	7.27	166	144*	192		830	153.61	6.51	153	136	179		1304	158.2	9.18	157	144*	192
		Weight (kg)	474	78.32	12.59	77	50	131.5		830	69.62	12.21	68	37	120.8		1304	72.78	13.04	72	37	131.5
		BMI (kg/m²)	474	28.28	4.21	27.8	17.4	45.2		830	29.5	4.82	28.9	15.5	47.6		1304	29.06	4.64	28.5	15.5	47.6
		WC (cm)	NA	NA	NA	NA	NA	NA		NA	NA	NA	NA	NA	NA		NA	NA	NA	NA	NA	NA
		Hip (cm)	NA	NA	NA	NA	NA	NA		NA	NA	NA	NA	NA	NA		NA	NA	NA	NA	NA	NA
		WHR (cm/cm)	NA	NA	NA	NA	NA	NA		NA	NA	NA	NA	NA	NA		NA	NA	NA	NA	NA	NA
Mexico City 2	Stage 1	Age (yrs)	892	51.76	10.69	50	30	86		895	53.79	9.42	53	30	93		1787	52.78	10.12	52	30	93
		Height (cm)	879	167.11	6.91	167	147	200		889	153.97	6.23	154	135	186		1768	160.5	9.3	160	135	200
		Weight (kg)	879	78.26	13.7	77	43	145.6*		888	69.42	13.44	67.15	38.8	146.3		1767	73.82	14.27	72.3	38.8	145.6*
		BMI (kg/m²)	879	27.98	4.33	27.5	15.3	49.8*		888	29.29	5.34	28.55	17.2	54.4		1767	28.64	4.91	27.94	15.3	54.4*
		WC (cm)	865	96.27	11.06	95	70	154		879	93.08	12.19	92	59	139*		1744	94.66	11.75	94	59	154*
		Hip (cm)	865	100.91	9.5	100	80*	156		879	104.99	11.6	103.5	70	152*		1744	102.97	10.8	101	70*	156*
		WHR (cm/cm)	865	0.95	0.07	0.95	0.5	1.38*		879	0.89	0.09	0.89	0.58	1.29*		1744	0.92	0.09	0.92	0.5	1.38*
MHS	Stage 1	Age (yrs)	1119	41.8	10.9	40	20	84		1121	43.37	9.61	43	24	80		2240	42.59	10.3	42	20	84
		Height (cm)	1119	169.8	7.11	170	147	195		1121	156	6.52	151.2	133	188		2240	163	9.68	163	133	195
		Weight (kg)	1119	80.12	12.27	79	50.5	126.2		1121	68.89	11.16	68	41.2	105		2240	74.5	13	73.8	41.2	126.2
		BMI (kg/m²)	1119	27.75	3.55	27.4	19.33	39.9		1121	28.29	4.27	27.76	17.3	39.9		2240	28.02	3.93	27.55	17.3	39.9
		WC (cm)	NA	NA	NA	NA	NA	NA		NA	NA	NA	NA	NA	NA		NA	NA	NA	NA	NA	NA
		Hip (cm)	NA	NA	NA	NA	NA	NA		NA	NA	NA	NA	NA	NA		NA	NA	NA	NA	NA	NA
		WHR (cm/cm)	NA	NA	NA	NA	NA	NA		NA	NA	NA	NA	NA	NA		NA	NA	NA	NA	NA	NA
NIDDM-Athero	Stage 2	Age (yrs)	96	36.27	14.99	32.13	18.05	74.03		150	39.07	14.59	36.05	18.25	78.46		246	37.98	14.78	34.81	18.05	78.46
		Height (cm)	96	171.93	6.75	172	156.3	185.2		149	159.03	7.54	160	141.8	175.4		245	164.09	9.59	165	141.8	185.2
		Weight (kg)	96	83.47	19.13	80.43	49.21	173.7		149	74.77	16.65	72.5	41.7	150.09		245	78.18	18.13	76.59	41.7	173.7
		BMI (kg/m²)	96	28.19	6.06	27.79	16.25	60.1		149	29.58	6.34	28.47	18.62	53.5		245	29.04	6.25	28.22	16.25	60.1
		WC (cm)	58	96.91	13.63	94	77	138		100	90.4	14.46	89	61.05	124.25		158	92.79	14.46	91.05	61.05	138
		Hip (cm)	81	105.64	12.56	104.75	86	157		122	111.48	15.77	108	85	185		203	109.15	14.82	106.25	85	185
		WHR (cm/cm)	58	0.91	0.08	0.9	0.81	1.22		100	0.81	0.07	0.81	0.61	1.12		158	0.85	0.09	0.84	0.61	1.22
1982 PELOTAS	Stage 1	Age (yrs)	1360	30.19	0.34	30.19	29.43	31.12		1508	30.17	0.34	30.15	29.46	31.14		2868	30.18	0.34	30.17	29.43	31.14
		Height (cm)	1344	174.3	6.83	174.3	150.7	196.1		1469	161.26	6.15	161.15	140.6	180.7		2813	167.49	9.19	167.05	140.6	196.1
		Weight (kg)	1344	82.49	17.07	80.2	40	170.2		1423	69.84	16.38	66	33.7	145.8		2767	75.99	17.87	73.3	33.7	170.2
		BMI (kg/m²)	1344	27.1	5.09	26.41	17.58	48.54		1423	26.84	6.1	25.36	13.77	55.04		2767	26.96	5.63	25.97	13.77	55.04
		WC (cm)	1347	89.45	11.89	88.15	63	139		1424	80.89	12.18	78.28	58.35	135.2		2771	85.05	12.77	83.65	58.35	139
		Hip (cm)	1347	102.76	9.28	102.2	80	148		1423	105.98	10.85	104.15	69.55	153.7		2770	104.42	10.24	103.15	69.55	153.7
		WHR (cm/cm)	1347	0.87	0.06	0.86	0.71	1.1		1423	0.76	0.07	0.75	0.59	1.02		2770	0.81	0.08	0.82	0.59	1.1
SAMAFS	Stage 1	Age (yrs)	1007	46.17	17.52	44.61	16.05	97		1452	47.77	16.97	46.78	15.54	97.45		2459	47.12	17.21	46	15.54	97.45
		Height (cm)	1005	170.26	6.96	170	144.15	191.7		1443	156.82	6.77	157	127.8	178.05		2448	162.34	9.51	162	127.8	191.7
		Weight (kg)	1007	87.45	20.77	84.37	45.36	181.67		1452	78.23	20.56	75.3	34.06	187.97		2459	82	21.14	79.2	34.06	187.97
		BMI (kg/m²)	1007	30.05	6.43	29	14.35	65.65		1452	31.76	7.89	31	14.43	71.67		2459	31.06	7.37	30	14.35	71.66
		WC (cm)	913	101.86	15.24	100	55	173.65		1318	101.01	18.04	99.05	61.9	223		2231	101.36	16.95	99.4	55	223
		Hip (cm)	913	104.06	51	103	51	167		1318	111.21	16.59	108.6	52	230.5		2231	105.789	10.9758	104	84.5	144
		WHR (cm/cm)	913	0.9	0.09	0.91	0.54	1.22		1318	0.816754	0.0687232	0.8139	0.57143	1.09474		2231	0.816754	0.0687232	0.8139	0.57143	1.09474
STARR COUNTY	Stage 1	Age (yrs)	556	49.81	14.25	49.5	26	87		1060	47.15	13.72	45	25	87		1616	48.06	13.956	47	25	87
		Height (cm)	562	170.1	6.56	169.9	147	195.6		1047	156.9	6.056	156.8	130	177.7		1599	161.4	8.847	160.4	130	195.6
		Weight (kg)	551	86.6	17.68	84.2	45.2	168.9		1049	77.93	17.94	75.1	36.1	153.6		1600	80.92	18.317	78.6	36.1	168.9
		BMI (kg/m²)	561	29.85	5.35	29.3	18.1	60.8		1047	31.56	6.78	30.6	15.4	59.7		1598	30.97	6.378	30	15.4	60.8
		WC (cm)	501	103.9	113.34	103.2	72	161.9		970	102.1	17.619	100.4	54.5	165.7		1467	102.7	16.315	101.4	54.5	165.7
		Hip (cm)	497	105.8	9.858	104.5	84	151.8		970	111.8	13.907	109.8	62.4	159.9		1467	109.7	12.99	107.7	62.4	159.9
		WHR (cm/cm)	497	0.9784	0.0643	0.98	0.8	1.23		970	0.913	0.0964	0.9	0.56	1.28		1467	0.9355	0.0922	0.94	0.56	1.28
T2D Sigma - DMS**	Stage 1	Age (yrs)	350	55.3914	10.1441	53	35	89		812	54.0406	9.94062	52	25	93		1162	54.4475	10.0172	52	25	93
		Height (cm)	350	27.831	3.9112	27.6196	18.6445	45.1068		812	29.0192	5.4479	28.4198	15.7727	67.6663		1162	28.6613	5.06243	28.1504	15.7727	67.6663
		Weight (kg)	325	165.935	7.11451	166	144	190		744	153.544	6.63133	153	133	184		1069	157.312	8.85811	156	133	190
		BMI (kg/m²)	325	76.844	13.2594	75	48	135		744	68.3776	13.894	66.5	41	158.4		1069	70.9516	14.2414	69.65	41	158.4
		WC (cm)	192	98.1589	9.86914	98.5	73	126		470	96.6194	12.7368	96	60	182		662	97.0659	11.9891	97	60	182
		Hip (cm)	173	101.449	7.67235	101	85	120		419	106.389	12.6356	105	70	193		592	104.946	11.6238	103.7	70	193
		WHR (cm/cm)	173	0.965723	0.0580114	0.96	0.81	1.21		419	0.910455	0.0563351	0.91	0.73	1.13		592	0.926606	0.0621038	0.93	0.73	1.21
T2D Sigma - MCDS**	Stage 1	Age (yrs)	359	62.883	7.60386	62	51	82		540	63.1426	7.70514	62	51	83		899	63.0389	7.66167	62	51	83
		Height (cm)	359	28.5905	4.38116	28.0756	19.5312	57.4184		540	30.1829	5.27802	29.6001	17.7778	65.2612		899	29.547	4.99818	28.9453	17.7778	65.2612
		Weight (kg)	359	162.223	6.79142	162	117	179		540	149.207	5.63957	149	134	168		899	154.405	8.84062	153	117	179
		BMI (kg/m²)	359	75.0467	11.8741	74	45.8	129		540	67.0706	12.2923	66.4	35.7	127		899	70.2557	12.735	69.5	35.7	129
		WC (cm)	359	99.0529	9.82955	99	72	143		540	100.918	13.3111	99.5	67	197		899	100.173	12.0708	99	67	197
		Hip (cm)	359	101.045	8.78344	101	81	193		540	107.972	12.342	107	81	199		899	105.206	11.5633	104	81	199
		WHR (cm/cm)	359	0.980647	0.0566627	0.979167	0.455958	1.14943		540	0.935577	0.074451	0.944444	0.462312	1.74336		899	0.953575	0.0713776	0.959677	0.455958	1.74336
T2D Sigma - MEC**	Stage 1	Age (yrs)	1714	58.9265	6.71185	59	45	76		2077	58.8864	7.07206	59	45	76		3791	58.9045	6.91065	59	45	76
		Height (cm)	1714	27.9114	4.00202	27.4662	17.6298	52.2426		2077	28.6091	5.66106	27.5144	17.3064	67.8154		3791	28.2937	4.99138	27.4961	17.3064	67.8154
		Weight (kg)	1714	172.043	7.18818	172.72	137.16	198.12		2077	158.711	6.07634	157.48	121.92	190.5		3791	164.739	9.36018	165.1	121.92	198.12
		BMI (kg/m²)	1714	82.5524	13.5464	81.6466	48.0808	149.685		2077	71.9102	14.756	69.3996	42.6376	167.829		3791	76.7218	15.1747	74.8427	42.6376	167.829
		WC (cm)	1431	99.8623	12.4773	96.52	43.18	223.52		1629	95.8371	14.9645	93.98	30.48	210.82		3060	97.7194	13.9997	96.52	30.48	223.52
		Hip (cm)	1396	103.903	11.289	104.14	35.56	223.52		1626	109.197	14.7866	106.68	35.56	236.22		3022	106.751	13.5434	104.14	35.56	236.22
		WHR (cm/cm)	1396	0.964689	0.114163	0.952381	0.452381	3.42857		1624	0.88054	0.106555	0.875	0.156627	2.12821		3020	0.919438	0.117843	0.918919	0.156627	3.42857
T2D Sigma - UIDS**	Stage 1	Age (yrs)	783	55.2759	10.7598	53	24	94		1125	55.9564	10.6515	54	19	90		1908	55.6771	10.6985	54	19	94
		Height (cm)	783	27.8234	3.91898	27.5	15.6	39.9		1125	28.5307	4.35735	28	11	45.58		1908	28.2404	4.19641	27.75	11	45.58
		Weight (kg)	763	166.866	7.13043	167	144	187		1092	153.36	6.59574	153	133	177		1855	158.915	9.52323	158	133	187
		BMI (kg/m²)	763	77.778	13.0849	76.1	44.4	126.5		1095	67.4039	11.4942	66	25.4	115.5		1858	71.6641	13.1966	70	25.4	126.5
		WC (cm)	591	96.8325	10.1055	96.2	36	140		838	92.3959	11.6344	91	55	152.2		1429	94.2308	11.2387	93	36	152.2
		Hip (cm)	317	101.813	9.82837	101	63	197		468	104.511	9.54023	103	72	144		785	103.422	9.74187	102	63	197
		WHR (cm/cm)	316	0.958278	0.0662796	0.961538	0.515228	1.20408		468	0.890093	0.0742009	0.886486	0.487179	1.14995		784	0.917576	0.0785563	0.920922	0.487179	1.20408
WHI	Stage 1	Age (yrs)	NA	NA	NA	NA	NA	NA		3428	60.0746	6.68365	58.9863	49.326	78.9945		3428	60.0746	6.68365	58.9863	49.326	78.9945
		Height (cm)	NA	NA	NA	NA	NA	NA		3428	157.453	5.72157	157.3	146.2	177		3428	157.453	5.72157	157.3	146.2	177
		Weight (kg)	NA	NA	NA	NA	NA	NA		3428	71.3842	14.0365	69.6	45.8	130.2		3428	71.3842	14.0365	69.6	45.8	130.2
		BMI (kg/m²)	NA	NA	NA	NA	NA	NA		3428	28.776	5.35377	28	17.217	51.1787		3428	28.776	5.35377	28	17.217	51.1787
		WC (cm)	NA	NA	NA	NA	NA	NA		3428	86.4826	12.1302	85	62	125		3428	86.4826	12.1302	85	62	125
		Hip (cm)	NA	NA	NA	NA	NA	NA		3428	105.789	10.9758	104	84.5	144		3428	105.789	10.9758	104	84.5	144
		WHR (cm/cm)	NA	NA	NA	NA	NA	NA		3428	0.816754	0.0687232	0.8139	0.57143	1.09474		3428	0.816754	0.0687232	0.8139	0.57143	1.09474
*In the MEC Cancer Studies, 50% of the male sample were prostate cancer cases and 49% of the female sample were breast cancer cases.
**In the T2D Sigma Studies, 59% of DMS were T2D cases (65% in men, 57% in women). Thirty two percent of MCDS were T2D cases (33% in men, 31% in women). Forty one percent of MEC were T2D cases (49% in men, 48% in women). Forty nine percent of UIDS were T2D cases (41% in men, 42% in women).

## Sheet: Table S3
Table S3. Study design and sample quality control of studies of children/adolescents (study name, abbreviations, study type, sample size, reference) in the Hispanic/Latino Anthropometry (HISLA) Consortium.
Analyses	Study		Assessment of Hispanic/Latino Ethnicity, if applicable	Hispanic/Latino Heritage or Country/Region of Origin, as applicable (Approximate Dist.)	Study design	Recruitment Center(s)	Calendar Period of Phenotypic Characterization	Total sample size (N)	Sample QC		Samples in analyses (N)			Anthropometric assessment method	Reference Growth References Used to Calculate Percentiles /Z-scores	References: PubMed PMID (with PMCID where available)
	Short name	Full name							Call rate*	Other Exclusions	Obesity case-controls (2-18 years)	BMI-for-age (5-18 years)	HEIGHT-for-age (5-18 years)
Obesity Cases and Controls, BMI-for-age, HEIGHT-for-age	SLS	Santiago Longitudinal Study	Children from Santiago de Chile	Country of Origin: Chilean (100%)	Birth Cohort	Community health centers in Santiago de Chile	2002-2005	1790	≥ 90%	1) Related individuals, 2) Sex Mismatch, 3) Heterozygozity	310	767	767	Measured	CDC (Obesity case controls, based on percentiles), WHO (BMI-for-age and HEIGHT-for-age Z-scores)	25990645 (PMC4654715), 14523176
Obesity Cases and Controls, BMI-for-age, HEIGHT-for-age	CHOP	The Children's Hospital of Philadelphia Pediatric Cohort	PC nearest neighbor is HapMap MEX sample	NA	Electronic Medical Record	The Children's Hospital of Philadelphia, Philadelphia, PA	1988-Present	187	≥ 95%	1) Related individuals	187 (122 cases/ 65 controls)	NA	NA	Electronic Medical Records / Questionnaire	CDC (Obesity case controls, based on percentiles), WHO (BMI-for-age and HEIGHT-for-age Z-scores)	NA
Obesity Cases and Controls	MEXICO CITY	Mexico City Children Study	Children living in Mexico City	Country of Origin: Mexico (100%)	Case/Control study	Sport centers of Mexican Social Security Institute (IMSS) based in Cuauhtémoc, Nezahualcóyotl, Independencia and U. Aragón, In Mexico City	2011-2014	802	≥ 97%	1) Individuals with sex discrepancies, 2) Related individuals (pi-hat > 0.2), 3) Extreme heterozygosity samples (>3*sd), 4) PC outliers	574 (396 cases/178 controls; 255 females/319 males)	NA	NA	Measured	CDC (Obesity case controls, based on percentiles)	NA
Obesity Cases and Controls, BMI-for-age, HEIGHT-for-age	VIVA	Viva La Familia Study	Familial Identification and Information: See PMID: 16960181	Parental Heritage: Mexican (71%); Central American (11%); South American (3%); USA, other wise not specified (11%): See PMID: 16960181	Study of 264 Families	Houston, TX	2000-2004	969	≥ 95%	1) Duplicates; 2) blind duplicate concordance	456 (390 cases/66 controls)	656	676	Measured	CDC (Obesity case controls, based on percentiles), WHO (BMI-for-age and HEIGHT-for-age Z-scores)	16960181, 23251661 (PMC3522587)
* Call rate to exclude individuals for whom genotyping success rate is less than a certain percentage (to exclude 'bad' samples/DNA)

## Sheet: Table S4
Table S4. Study-specific descriptive statistics of studies of children/adolescents in Obesity case control (2-18 years), BMI-for-age and HEIGHT-for-age analyses (5-18 years) in the Hispanic/Latino Anthropometry (HISLA) Consortium.
Study-Analyses	Trait	ALL 2-18 years							Males 2-18 years (controls)							Females 2-18 years (controls)							Males 2-18 years (cases)							Females 2-18 years (cases)
		n	mean	SD	median	min	max		n	mean	SD	median	min	max		n	mean	SD	median	min	max		n	mean	SD	median	min	max		n	mean	SD	median	min	max
SLS-OBESITY CASE CONTROL	Age (yrs)	310	10.03	0.07	10	10	10.75		88	10.01	0.03	10	10	10.17		97	10.04	0.1	10	10	10.75		73	10.03	0.08	10	10	10.58		52	10.02	0.04	10	10	10.08
	Height (cm)	310	138.47	6.59	138.15	118.8	161		88	135.8	5.25	136.25	122.8	152		97	136.94	6.44	136.2	118.8	150		73	140.65	6.14	140.5	128	154.1		52	142.8	6.45	143.25	129	161
	Height-for-age percentile	310	49.26	29.06	48.37	0.13	99.9		88	36.25	23.65	35.35	0.67	97.63		97	44.17	28.63	39.42	0.13	85.88		73	57.61	28.33	58.77	5.02	98.89		52	69.04	25.4	77	7.61	99.94
	Weight (kg)	310	37.95	11.72	32.5	22.5	76.9		88	29.04	2.73	29	23.2	36.8		97	29.64	3.26	29.2	22.5	36.5		73	50	7.82	49.1	36.5	76.9		52	51.7	6.81	51	39.6	68.5
	Weight-for-age percentile	310	55.96	35.29	50.19	1.1	99.88		88	29.45	17.62	27.59	1.43	76.7		97	29.42	18.32	26.09	1.1	69.48		73	95.01	5.17	96.79	75.53	99.88		52	95.51	4.11	96.79	79.66	99.71
	BMI (kg/m²)	310	19.55	4.92	16.45	13.38	33.5		88	15.71	0.65	15.89	14.09	16.61		97	15.76	0.76	15.89	13.38	16.88		73	25.1	2.53	24.6	22.12	33.5		52	25.28	2.22	24.55	22.98	32
	BMI-for-age percentile	310	57.64	34.13	44.09	1.47	99.5		88	31.12	12.9	34.44	3.99	49.68		97	30.58	12.78	31.53	1.47	49.83		73	97.46	1.26	97.57	95.01	99.5		52	97.09	1.19	97	95.08	99.41
CHOP-OBESITY CASE CONTROL	Age (yrs)	362	9.46353	4.98191	9	2	18		65	8.23047	5.52504	6.90137	2	18		68	10.5592	5.23303	11.0151	2	18		122	9.09014	4.88721	8	2	18		107	9.94198	4.40768	9.47671	2	18
	Height (cm)	362	130.687	28.6345	132	61.6	193.04		65	121.155	27.9168	118.7	81.28	178		68	134.947	26.5204	139.48	82.6	170		122	130.698	31.3196	124.6	62.2	193.04		107	133.757	26.1197	137.4	61.6	170.18
	Height-for-age percentile	362	NA	NA	NA	NA	NA		65	NA	NA	NA	NA	NA		68	NA	NA	NA	NA	NA		122	NA	NA	NA	NA	NA		107	NA	NA	NA	NA	NA
	Weight (kg)	362	44.3813	29.7955	35.6	10	156.36		65	25.9758	14.9023	21.7	10	68.18		68	32.5265	14.5604	30.95	10.4	56.36		122	51.2611	35.5353	36.48	11.18	147.1		107	55.2518	29.0218	52.2	12.5	156.36
	Weight-for-age percentile	362	NA	NA	NA	NA	NA		65	NA	NA	NA	NA	NA		68	NA	NA	NA	NA	NA		122	NA	NA	NA	NA	NA		107	NA	NA	NA	NA	NA
	BMI (kg/m²)	362	23.4254	10.4642	20.45	13.5	160.2		65	16.2062	1.68429	15.5	13.6	21.6		68	16.7015	1.96207	16.15	13.5	20.5		122	25.9639	6.92208	23.85	18	45.8		107	29.1897	14.5655	26.9	18.4	160.2
	BMI-for-age percentile	362	73.0561	34.345	97.0735	0.484247	100		65	28.4159	15.742	29.112	0.484247	49.7697		68	30.8816	14.3053	32.6422	0.486556	49.2208		122	98.3539	1.30349	98.7452	95.0531	100		107	98.1323	1.4124	98.3933	95.0128	99.9981
MEXICO CITY-OBESITY CASE CONTROL	Age (yrs)	574	9.16	2.04	9	5	15		87	9.21	2.27	9	6	14		91	8.97	2.14	9	6	15		232	9.36	1.98	10	6	15		164	9.01	1.97	9	5	13
	Height (cm)	574	137.96	13.51	138	104	173		87	134.45	14.68	131	111	170		91	131.18	13.93	130	104	167		232	141.36	12.01	142	116	173		164	139.03	13.08	139	104	168
	Height-for-age percentile	574	NA	NA	NA	NA	NA		87	NA	NA	NA	NA	NA		91	NA	NA	NA	NA	NA		232	NA	NA	NA	NA	NA		164	NA	NA	NA	NA	NA
	Weight (kg)	574	42.91	16.01	41	16	91.8		87	28.64	8.17	26.7	17.7	51.4		91	26.93	7.34	25.4	16	52.8		232	50.55	14.01	49.35	26.6	91.8		164	48.85	14.08	46.9	24	87.7
	Weight-for-age percentile	574	NA	NA	NA	NA	NA		87	NA	NA	NA	NA	NA		91	NA	NA	NA	NA	NA		232	NA	NA	NA	NA	NA		164	NA	NA	NA	NA	NA
	BMI (kg/m²)	574	21.83	5.17	22.28	13.59	38.67		87	15.49	1.05	15.27	13.82	18.84		91	15.33	1.06	15.02	13.59	18.98		232	24.78	3.46	24.36	18.95	38.67		164	24.69	3.25	24.42	19.25	36.9
	BMI-for-age percentile	574	76	33	97	5	100		87	28	13	28	5	49		91	28	12	29	5	50		232	98	1	98	95	100		164	98	1	98	95	100
VIVA-OBESITY CASE CONTROL	Age (yrs)	456	10.6	3.4	10.67	4	17.83		NA	NA	NA	NA	NA	NA		NA	NA	NA	NA	NA	NA		NA	NA	NA	NA	NA	NA		NA	NA	NA	NA	NA	NA
	Height (cm)	456	143	19	145.85	98	179.9		NA	NA	NA	NA	NA	NA		NA	NA	NA	NA	NA	NA		NA	NA	NA	NA	NA	NA		NA	NA	NA	NA	NA	NA
	Height-for-age percentile	456	57.1	28.9	32.1	0.63	99.97		NA	NA	NA	NA	NA	NA		NA	NA	NA	NA	NA	NA		NA	NA	NA	NA	NA	NA		NA	NA	NA	NA	NA	NA
	Weight (kg)	456	60.5	28	59.3	14.1	202.3		NA	NA	NA	NA	NA	NA		NA	NA	NA	NA	NA	NA		NA	NA	NA	NA	NA	NA		NA	NA	NA	NA	NA	NA
	Weight-for-age percentile	456	87.7	25.5	98.2	0.96	100		NA	NA	NA	NA	NA	NA		NA	NA	NA	NA	NA	NA		NA	NA	NA	NA	NA	NA		NA	NA	NA	NA	NA	NA
	BMI (kg/m²)	456	27.8	7.8	27.8	13.4	61.9		NA	NA	NA	NA	NA	NA		NA	NA	NA	NA	NA	NA		NA	NA	NA	NA	NA	NA		NA	NA	NA	NA	NA	NA
	BMI-for-age percentile	456	88.7	24.2	98.6	0.14	100		NA	NA	NA	NA	NA	NA		NA	NA	NA	NA	NA	NA		NA	NA	NA	NA	NA	NA		NA	NA	NA	NA	NA	NA
		ALL 5-18 years							Males 5-18 years							Females 5-18 years
		n	mean	SD	median	min	max		n	mean	SD	median	min	max		n	mean	SD	median	min	max
SLS-BMI-for-age and HEIGHT-for-age	Age (yrs)	767	10.03	0.08	10	9.92	11		397	10.03	0.09	10	9.92	11		370	10.03	0.07	10	9.92	10.75
	Height (cm)	767	138.52	6.22	138	118.8	161		397	138.12	5.78	138	122.8	156.8		370	138.95	6.64	138.45	118.8	161
	Height-for-age Z-score	767	-0.01	0.93	-0.03	-3.02	3.24		397	-0.11	0.87	-0.14	-2.47	2.6		370	0.1	0.98	0.07	-3.02	3.24
	Weight (kg)	767	37.51	8.34	36	22.5	76.9		397	37.39	8.31	35.9	23.2	76.9		370	37.64	8.38	36	22.5	68.5
	Weight-for-age Z-score	767	0.5	0.98	0.5	-2.29	3.03		397	0.56	0.98	0.58	-2.19	3.03		370	0.44	0.99	0.44	-2.29	2.76
	BMI (kg/m²)	767	19.42	3.37	18.89	13.38	33.5		397	19.47	3.43	18.83	14.09	33.5		370	19.36	3.31	19.1	13.38	32
	BMI-for-age Z-score	767	0.71	0.92	0.84	-2.18	2.58		397	0.78	0.92	0.88	-1.75	2.58		370	0.64	0.91	0.8	-2.18	2.52
CHOP-BMI-for-age and HEIGHT-for-age	Age (yrs)	506	13.7207	3.78015	14.7973	5.07671	17.9973		257	13.0891	3.72883	13.5671	5.17808	17.9945		249	14.3726	3.72892	15.9205	5.07671	17.9973
	Height (cm)	502	151.921	18.2527	155.75	96.52	192.801		255	153.032	20.4762	156.2	105.801	192.801		247	150.774	15.5885	155.6	96.52	177.599
	Height-for-age Z-score	502	-0.363147	1.21567	-0.315	-3.97	2.69		255	-0.252039	1.25205	-0.26	-3.63	2.69		247	-0.477854	1.16841	-0.42	-3.97	2.47
	Weight (kg)	NA	NA	NA	NA	NA	NA		NA	NA	NA	NA	NA	NA		NA	NA	NA	NA	NA	NA
	Weight-for-age Z-score	NA	NA	NA	NA	NA	NA		NA	NA	NA	NA	NA	NA		NA	NA	NA	NA	NA	NA
	BMI (kg/m²)	491	22.578	5.91321	21.3377	12.5112	42.14		249	21.8525	5.57682	20.7265	12.5112	41.3916		242	23.3246	6.1632	22.2236	13.1513	42.14
	BMI-for-age Z-score	491	0.881996	1.35434	0.83	-3.37	3.96		249	0.879839	1.37428	0.83	-3.37	3.96		242	0.884215	1.33635	0.825	-3.04	3.86
VIVA-BMI-for-age and HEIGHT-for-age	Age (yrs)	676	11.2	3.3	11.3	5.2	18		NA	NA	NA	NA	NA	NA		NA	NA	NA	NA	NA	NA
	Height (cm)	676	144.8	17.6	147.4	100.8	187.4		NA	NA	NA	NA	NA	NA		NA	NA	NA	NA	NA	NA
	Height-for-age Z-score	676	0.08	1.01	0.02	-2.74	3.01		NA	NA	NA	NA	NA	NA		NA	NA	NA	NA	NA	NA
	Weight (kg)*	676	56.4	25.3	53.7	14.8	202.3		NA	NA	NA	NA	NA	NA		NA	NA	NA	NA	NA	NA
	Weight-for-age Z-score	288	1.8	1.8	1.7	-2.1	8.3		NA	NA	NA	NA	NA	NA		NA	NA	NA	NA	NA	NA
	BMI (kg/m²)	656	25.2	6.8	24.4	13.4	49.3		NA	NA	NA	NA	NA	NA		NA	NA	NA	NA	NA	NA
	BMI-for-age Z-score	656	2.1	1.4	2.1	-1.4	4.97		NA	NA	NA	NA	NA	NA		NA	NA	NA	NA	NA	NA
*Based on height-for-age analytic data set.

## Sheet: Table S5
Table S5. Genotyping methods, quality control of SNPs, imputation, and statistical analysis in discovery and replication studies in the Hispanic/Latino Anthropometry (HISLA) Consortium.
			Principal components		Genotyping QC				Imputation			Autosomal SNPs in meta-analysis										Meta-Analysis2
Study	Platform	Genotype calling algorithm	Software	SNPs used	Inclusion criteria			Post-QC SNPs	Inclusion criteria			BMI			WHR			HEIGHT			Stage2	lGC (BMI)			lGC (WHR)			lGC (HEIGHT)			Analyses software
Study					MAC / MAF	SNP Call rate	P for HWE	N	Imputation software	MAC / MAF1	Imputation quality	All	Men	Women	All	Men	Women	All	Men	Women	Stage	All	Men	Women	All	Men	Women	All	Men	Women
BioMe 1	Illumina OmniExpressExome Array	zCall (GenomeStudio)	PLINK	Genotyped SNPs only, MAF,1%, pruned R2 < 0.2, chr 1-22	none	≥ 95%	>5x10-5 (prior to imputation) no filter after imputation	866864	IMPUTE2 1000G phase1 (March12)	MAF ≥ 1%	≥0.1	-	13166510	13479908	-	-	-	-	13166748	13479492	Stage 1	-	0.97	0.97	-	-	-	-	0.99	0.99	SNPTEST 2.4.1
BioMe 2	Illumina Infinium Multi-Ethnic Genotype Array (MEGA) Chip	GenomeStudio version 2011.1, Genotyping Module 1.9.4 and GenTrain version 1.0.	PLINK	Genotyped SNPs only, MAF,1%, pruned R2 < 0.2, chr 1-22	MAF ≥ 1%	≥ 98%	>1E-4	`	IMPUTE2 1000G phase3 (Sept14)	MAC > 1	≥0.3	-	43543416	43543416	-	-	-	-	43543416	43543416	Stage 2	-	0.969686	0.965388	-	-	-	-	0.992207	0.994097	SNPTEST 2.5
BHS	Genome-wide SNP Human Array 6.0 (Affymetrix 6.0)	Birdseed	EIGENSOFT	GWAS	MAF ≥ 1%	≥ 90%	>1E-4	8683925	IMPUTE2 1000 Genomes Cosmopolitan Panel	MAC > 6	≥0.3	24155377	-	-	24155377	-	-	24155377	-	-	Stage 1	-	-	1.01156	-	-	1.00761	-	-	1.03064	ProbABEL
CAMA	Oncoarray (Illumina)	Illumina GenomeStudio	EIGENSOFT	GWAS (CHR 1-22; pruned R2<=0.2)	MAF ≥ 1%	≥ 95%	none	376751	Michigan Server/ Minimac3/HRC	MAF ≥ 1%	≥0.3	-	-	Cases: 9,462,403 Controls: 9,351,290	-	-	Cases: 9,460,734 Controls: 9,354,781	-	-	Cases: 9,462,189; Controls: 9,352,140	Stage 2			Cases: 0.99 Controls: 1.015			Cases: 1.007 Controls: 1.071			Cases: 0.994 Controls: 1.016	PLINK v1.07
CANDELA	Illumina HumanOmniExpress v12.0	Illumina GenomeStudio (GenCall)	EIGENSTRAT	GWAS	MAF ≥ 1%	≥ 95%	none	626199	IMPUTE2	MAF >1%	≥0.5	-	8390419	8449854	-	8390419	8449854	-	8390419	8449854	Stage 1	-	0.99	1.01	-	0.99	0.99	-	0.99	1.03	PLINK v1.9
CBCS	Affymetrix 6.0 arrays	GenomeStudio v2010.3	EIGENSOFT	GWAS	MAF ≥ 1%	≥ 95%	none	650687	IMPUTE2	MAF ≥ 1%	≥0.5	-	-	Cases: 10,259,328 Controls: 10,155,600	-	-	Cases: 10,145,029 Controls: 10,127,179	-	-	Cases: 10,260,169 Controls: 10,168,253	Stage 1	-	-	Cases: 0.96 Controls: 0.96	-	-	Cases: 0.96 Controls: 0.95	-	-	Cases: 0.96 Controls: 0.96	PLINK v1.07
FIND AI	Affy 6.0	Birdseed	EIGENSOFT	GWAS	MAF ≥ 1%	≥ 95%	≥1E-6	742825	SHAPEIT/ IMPUTE2	MAF ≥ 0.5%	≥0.6	6320547	6230922	6278460	-	-	-	6321464	6.230,906	6.277,979	Stage 1	1.107	1.078	1.105	—	—	—	1.114	1.089	1.107	R (GWAF)
FIND MA	Affy 6.0	Birdseed	EIGENSOFT	GWAS	MAF ≥ 1%	≥ 95%	≥1E-6	810248	SHAPEIT/ IMPUTE2	MAF ≥ 0.5%	≥0.6	9147540	9003678	9077113	-	-	-	9147540	9003678	9077113	Stage 1	1.025	1.045	1.017	—	—	—	1.024	1.024	1.034	R (GWAF)
GOLDR	Omni Express	GenomeStudio	EIGENSOFT	GWAS	MAF ≥ 1%	≥ 90%	>1E-6	584043	Minimac3	MAF > 1%	≥0.1	10343752	10343752	10343752	10343752	10343752	10343752	10343752	10343752	10343752	Stage 2	1.01759	1.02689	1.01229	0.988487	0.995762	0.979832	1.0317	0.983584	1.05592	raremetalworker
HCHS/SOL	Illumina SoL HCHS Custom 15041502 B3 array	GenomeStudio v2011.1, Genotyping Module v 1.9.4, and GenTrain version 2	PC Relate	GWAS	none	≥ 98%	>1E-5	2232944	SHAPEIT2/ IMPUTE2 v2	MAC > 2 copies in any one of the four 1000G ancestry panels (AFR, AMR, ASN, EUR)	Neff > 120; See PMID: 26748518 (PMC4716704)	27887661	27887661	27887661	27887661	27887661	28824114	27887661	27887661	27887661	Stage 1	1.05	-	-	1.06	-	-	0.99	0.98	0.99	GENESIS
HTN-IR	Omni Exress + 1s	Genome Studio with extensive manual review	ADMIXTURE	GWAS	MAF ≥ 1%	≥ 95%	>1E-6	1359570	IMPUTEv2.3.0	MAF ≥ 1%	≥0.5	74	74	74	74	74	74	74	74	74	Stage 22	0.63	0.53	0.85	1.19	1.25	0.95	1.63	1.14	1.43	R (GWAF)
Hyper-TG	Metabochip		EIGENSOFT		MAF ≥ 1%	≥ 90%	>1E-6	120824	N/A			120824	120824	120824	120824	120824	120824	120824	120824	120824	Stage 2	1.01	1.03	1.01156	1.04	1.06	1.07	1.02	1.04	1.04	R (GWAF)
IRAS	Illumina OmniExpress and 1S	GenomeStudio	ADMIXTURE	GWAS	MAF ≥ 1%	> 98%	>1E-4	1625552	IMPUTE2	MAF ≥ 1%	≥0.3	18	18	18	1	1	1	64	64	64	Stage 22	1.04019	1.04423	1.02872	1.02651	1.0041	1.03482	1.02733	1.02671	1.02286	qSNPGWA
IRASFS	Illumina OmniExpress and 1S	GenomeStudio	ADMIXTURE	GWAS	MAF ≥ 1%	> 98%	>1E-4	1625552	IMPUTE2	MAF ≥ 1%	≥0.3	18	18	18	1	1	1	64	64	64	Stage 22	1.01823	1.0127	1.02922	1.02115	1.03485	1.01446	1.03992	1.02465	1.0474	SOLAR
LALES	Illumina HumanOmniExpress-12v1 array	Illumina’s HumanOmniExpress-12v1_H.egt cluster file	EIGENSOFT	GWAS	MAF ≥ 5%	≥ 95%	none	697553	IMPUTE2	MAF ≥ 1%	≥0.1	-	10222332	10222332	-	10222332	10222332	-	10222332	10222332	Stage 1	-	0.93	0.93	-	0.93	0.93	-	0.93	0.93	PLINK v1.9
MACAD	Omni Exress + 1s	Genome Studio with extensive manual review	ADMIXTURE	GWAS	MAF ≥ 1%	≥ 95%	>1E-6	1359570	IMPUTEv2.3.0	MAF ≥ 1%	≥0.5	74	74	74	74	74	74	74	74	74	Stage 22	0.98	1.21	1.08	1.27	1.21	1.15	1.43	1.28	1.11	R (GWAF)
LABC	Illumina Human 660W	GenomeStudio v2010.3	EIGENSOFT	GWAS	MAF ≥ 1%	≥ 95%	none	1841862	IMPUTE2 (version 2.2.0)	MAF > 1%	≥0.8	-	-	Cases: 9,078,783 Controls: 9,046,729	-	-	Cases: 10,066,709 Controls: 9,966,449	-	-	Cases: 9,994,613 Controls: 9,920,290	Stage 1	-	Cases: 0.98 Controls: 1.00	-	-	Cases: 1.02 Controls: 0.99	-	-	Cases: 1.00 Controls: 1.00	-	PLINK v1.07
LAPC	Illumina Human 660W	GenomeStudio v2010.3	EIGENSOFT	GWAS	MAF ≥ 1%	≥ 95%	none	1841862	IMPUTE2 (version 2.2.0)	MAF > 1%	≥0.8	-	Cases: 9,019,492 Controls: 8,972,435	-	-	Cases: 9,952,816 Controls: 9,889,924	-	-	Cases: 9,918,066 Controls: 9,865,121	-	Stage 1	-	-	Cases: 0.99 Controls: 1.00	-	-	Cases: 1.00 Controls: 1.01	-	-	Cases: 1.01 Controls: 1.00	PLINK v1.07
MEC Cancer Studies	Human660W-Quad_v1_A	GenomeStudio with genotyping module	EIGENSTRAT	GWAS	MAF ≥ 1%	≥ 95%	none	535227	IMPUTE2	MAF ≥ 1%	≥0.1	-	Cases: 9,019,492 Controls: 8,972,435	Cases: 9,078,783 Controls: 9,046,729	-	Cases: 9,952,816 Controls: 9,889,924	Cases: 10,066,709 Controls: 9,966,449	-	Cases: 9,918,066 Controls: 9,865,121	Cases: 9,994,613 Controls: 9,920,290	Stage 1	-	Cases: 0.983 Controls: 0.999	Cases: 0.994 Controls:0.997	-	Cases: 1.018 Controls: 0.991	Cases: 1.005 Controls: 1.013	-	Cases: 1.007 Controls: 1.004	Cases: 1.010 Controls: 0.996	PLINK v1.07
MESA	Affymetrix Genome-Wide Human SNP Array 6.0	Birdseed v2	EIGENSTRAT	GWAS	none	≥ 95%	none	888166	IMPUTE2	None	>0.4	-	11292785	11292785	-	11292785	11292785	-	11292785	11292785	Stage 1	-	1.02	1.02	-	0.98	0.98	-	1	1.01	SNPTEST
Mexico City 1	Affymetrix Genome-Wide Human SNP Array 5.0	BRLMM-P and Birdseed	EIGENSOFT	GWAS	MAF ≥ 1%	≥ 95%	≥1E-4 in controls	370268	IMPUTE	MAF > 1%	≥0.1	-	Cases: 8,386,301 Controls: 8,551,384	Cases: 8,353,382 Controls: 8,602,230	-	-	-	-	Cases: 8,386,339 Controls: 8,550,469	Cases: 8,354,720 Controls: 8,595,847	Stage 1	-	Cases: 1.046 Controls: 1.002	Cases: 1.007 Controls: 1.014	-	N/A	N/A	-	Cases: 1.014 Controls: 1.043	Cases: 1.028 Controls: 1.041	SNPTEST
Mexico City 2	Affymetrix Axiom LAT array	Affymetrix PowerTools	EIGENSOFT	GWAS	MAF ≥ 5%	≥ 99%	≥5E-2	415265	IMPUTE	MAF > 1%	≥0.1	-	Cases: 8,227,711 Controls: 8,087,064	cases: 8,084,306 controls: 8,184,705	-	Cases: 8,227,275 Controls: 8,082,225	Cases: 8,085,600 Controls: 8,188,043	-	Cases: 8,227,862 Controls: 8,082,556	Cases: 8,083,414 Controls: 8,185,379	Stage 1	-	Cases: 1.032 Controls: 1.011	Cases: 1.036 Controls: 1.018	-	Cases: 1.016 Controls: 0.989	Cases: 1.034 Controls: 1.023	-	Cases: 1.040 Controls: 1.028	Cases: 1.041 Controls: 1.045	SNPTEST
MHS	Illumina Human 610 BeadChip	GenCall	EIGENSOFT	GWAS	MAF > 1%	> 95%	>1E-5	562488	IMPUTE2	MAF > 1%	>0.1	-	Cases: 9,351,921 Controls: 9,351,910	Cases: 9,351,900 Controls: 9,351,900	-	-	-	-	Cases: 9,351,921 Controls: 9,351,910	Cases: 9,351,900 Controls: 9,351,900	Stage 1	-	Cases: 1.01 Controls: 1.00	Cases: 1.00 Controls: 0.99	-	-	-	-	Cases: 0.99 Controls: 1.00	Cases: 1.01 Controls: 1.02	SNPTEST
NIDDM-Athero	Omni Exress + 1s	Genome Studio with extensive manual review	ADMIXTURE	GWAS	MAF ≥ 1%	≥ 95%	>1E-6	1359570	IMPUTEv2.3.0	MAF ≥ 1%	≥0.5	74	74	74	74	74	74	74	74	74	Stage 2	0.97	1.13	1.3	1.11	1.03	0.77	1.13	1.27	1.1	R (GWAF)
1982 PELOTAS	Illumina HumanOmni 2.5-8v1	Genome Studio	GCTA	LD-pruned subset of 391.412 with MAF>1%	MAF ≥ 1%	≥ 95%	>1E-7	1669851	IMPUTE2 (version 2.3.0)	MAF ≥ 1%	≥0.1	-	10107464	10107464	-	10107464	10107464	-	10107464	10107464	Stage 1	-	0.98	1.06	-	1	1.02	-	0.96	0.99	SNPTEST (version 2.5)
SAMAFS	Illumina -Illumina Infinium Beadchips: HumanHap550v3, supplemented with HumanExon510Sv1; Human660W-Quadv1; Human1Mv1; and Human1M-Duov3.	Illumina Software (BeadStudio/GenomeStudio)	R-package: princomp	GWAS	MAC ≥ 10	≥ 95%	≥1E−4	944565	N/A			881239	-	-	881239	-	-	881239	-	-	Stage 1	1.02	-	-	1.08	-	-	1.02	-	-	SOLAR
STARR COUNTY	Affymetrix Genome-Wide Human SNP Array 6.0	BRLMM-P and Birdseed	EIGENSOFT	LD-pruned, non -palendromic SNPs	N/A*				IMPUTE2	MAF > 1%	≥0.1	-	Cases: 9,908,833 Controls: 9,863,184	Cases: 9,917,316 Controls: 9,917,704	-	Cases: 9,894,859 Controls: 9,863,184	Cases: 9,915,829 Controls: 9,917,696	-	Cases: 9,908,961 Controls: 9,863,184	Cases: 9,917,316 Controls: 9,917,704	Stage 1	-	Cases: 1.05 Controls:0.98	Cases: 1.00 Controls:0.99	-	Cases: 1.00 Controls:1.02	Cases: 1.01 Controls:1.02	-	Cases: 0.98 Controls:1.00	Cases: 1.02 Controls: 0.99	SNPTEST (version 2.5)
T2D SIGMA Studies	Illumina HumanOmni2.5-4v1_B	GenomeStudio v2010.3	EIGENSTRAT	GWAS	MAF ≥ 1%	≥ 98%	none	1382064	IMPUTE2	MAF ≥ 1%	≥0.1		Cases: 8,601,665 Controls: 8,675,970	Cases: 8,529,537 Controls: 8,623,454	-	Cases: 9,838,008 Controls: 9,609,566	Cases: 9,873,411 Controls: 9,726,469	-	Cases: 9,816,102 Controls: 9,616,491	Cases: 9,825,949 Controls: 9,633,452	Stage 1	-	Cases: 0.997 Controls: 0.991	Cases: 1.001 Controls: 0.990	-	Cases: 1.062 Controls: 0.995	Cases: 0.982 Controls: 0.993	-	Cases: 1.015 Controls: 1.026	Cases: 1.039 Controls: 1.098	PLINK v1.07
WHI	Affymetrix Genome-Wide Human SNP Array 6.0	Birdseed	EIGENSOFT	GWAS	MAF ≥ 1%	≥ 90%	>1E-6	829370	MaCH	MAC > 6	≥0.3	-	-	24155377	-	-	24155377	-	-	24155377	Stage 1	-	-	1.01156	-	-	1.00761	-	-	1.03064	ProbABEL
1Monoallelic SNPs were dropped. Given that SAMAFS is a family study, SNP genotypes were checked for Mendelian consistency and discrepant genotypes were blanked, after which MERLIN program was used to impute missing genotypes conditional on relatives' genotypes, with a weighted average of possible genotypes being used when an individual's genotype could not be inferred with certainty.
2 Lamdas for Stage 2 Studies that only submitted SNPs for replication as based on their full genome-wide data results.
* Starr County submitted only imputed data due to complications in calling genotyped data that resulted in lower call rates. (More information available in PMID: 21647700 (PMC3761075).

## Sheet: Table S6
Table S6. Genotyping methods, quality control of SNPs, imputation, and statistical analysis in studies of children/adolescents in the Hispanic/Latino Anthropometry (HISLA) Consortium.
			Principal components		Genotyping						Imputation
Study	Platform	Genotype calling algorithm	Software	SNPs used	Inclusion criteria			SNPs that met QC criteria				Inclusion criteria		Analyses software
Study					MAF	Call rate	P for HWE	Obesity case control	BMI-for-age	HEIGHT-for-age	Imputation software	MAC / MAF*	Imputation quality
SLS	Illumina Infinium Multi-Ethnic Global-8 array	GenomeStudio	Eigensoft	Pruned, Genotyped	None	≥ 95%	None	970430	970430	970430	Michigan Imputation Server	>1%	0.1	EPACTS
CHOP	Illumina 550, 610	Gencall	GCTA	533106	>1%	≥ 95%	>1E-6	533106	532368	532368	Impute2	>1%	0.4	Metal
MEXICO CITY	Affymetrix Axiom LAT Array	Axiom Analysis Suite	PLINK	Pruned	>1%	≥ 95%	>1E-6	604802	NA	NA	Sanger Imputation Server	>1%	0.3	PLINK
VIVA	Illumina HumanOmni1-Quad v1.0 BeadChip	GenomeStudio	Eigensoft	GWAS	>1%	≥ 95%	>1E-6	768551	768551	768551	Michigan Imputation Server	none	0.5	EasyQC

## Sheet: Table S7
Table S7. Stage 1: Adult HISLA Discovery genome wide significant results (p<5x10-8), lead SNP per 1Mb region.1
HISLA Results													Lead Published Variant											Linkage Disequilibrium
Trait	Locus Name	Chr	rsid	Position in bp (hg19)	Effect allele	Other allele	EAF	Beta	SE	P-value	HetIsq	N	rsid	Position in bp (NCBI build 37)	Effect allele	Other allele	Effect Allele Frequency	Effect (SD/allele)	SE	P-value	N	Ancestry	PMID	r2 in EUR	r2 in AMR
Novel loci
BMI	PAX32	2	rs994108	223057288	C	A	0.39	0.041	0.007	4.69e-08	0	43047.9	NA	NA	NA	NA	NA	NA	NA	NA	NA	NA	NA	NA	NA
	ARRDC3	5	rs1505851	90893954	T	C	0.7405	0.041	0.0073	2.287e-08	0	53538	rs12655756	88858208	A	T	0.37	0.014	0.002	1.9e-14	685091	European	30124842	0.001	0.02
WHRadjBMI - Women only	DOCK22	5	rs6879439	169314869	C	T	0.52	0.0595	0.01	1.02e-08	0	18591	NA	NA	NA	NA	NA	NA	NA	NA	NA	NA	NA	NA	NA
WHRadjBMI - Sex combined	TAOK3	12	rs115981023	118751105	A	G	0.009	0.328	0.0573	1.08e-08	44.8	19640	NA	NA	NA	NA	NA	NA	NA	NA	NA	NA	NA	NA	NA
New signals in known loci
BMI	ADCY52	3	rs17361324	123131254	T	C	0.28	0.042	0.008	2.6e-08	0	43333	rs2124499	123093541	C	G	0.372	-0.012	0.002	3.4e-13	785955	European	30124842	0.13	0.12
	ILRUN	6	rs148899910	34232259	C	G	0.275	0.0402	0.007	9.03e-09	0	54104.9	rs2814992	34617144	A	G	0.66	-0.025	0.002	4.1e-45	794002	European	30124842	0.02	0.04
Height	B4GALNT3	12	rs215226	591300	G	A	0.4505	0.0316	0.0054	5.53e-09	22.1	52155.8	rs11612228	576984	T	C	0.35	0.026	0.002	1.5e-65	680255	European	30124842	0.65	0.24
Previously identified loci
BMI	ELAVL4	1	rs9436441	50403811	T	C	0.4755	0.0403	0.0069	5.47e-09	16.8	47742.9	rs11583200	50559820	C	T	0.396	0.018	0.003	1.48e-08	322095	European	25673413	0.69	0.53
	SEC16B	1	rs539515	177889025	C	A	0.205	0.0487	0.0076	1.65e-10	0	54137	rs543874	177889480	A	G	0.805	-0.048	0.002	1.2e-122	795504	European	30124842	0.98	1
	TMEM18	2	rs1320336	650012	G	A	0.8593	0.0592	0.009	5.68e-11	0	53041	rs13021737	632348	A	G	0.168	-0.057	0.002	7.5e-157	789534	European	30124842	0.99	0.93
	ETV5	3	rs869400	185826740	G	T	0.8584	0.0574	0.0099	6.52e-09	12.7	46646	rs9816226	185834499	A	T	0.18	-0.032	0.002	1.6e-52	778333	European	30124842	0.97	0.97
	GNPDA2	4	rs13130484	45175691	T	C	0.3725	0.0437	0.0068	1.01e-10	17.6	48881.9	rs10938397	45182527	A	G	0.568	-0.032	0.002	3.4e-86	793518	European	30124842	0.99	0.99
	INPP4B	4	rs7667183	143723571	C	T	0.28	0.038	0.007	4.69e-08	0	53952	rs331949	143663206	T	C	0.627	-0.011	0.002	1e-10	787844	European	30124842	0.9	0.78
	LMX1B	9	rs16929179	129398103	G	A	0.1602	0.0657	0.0097	1.41e-11	12.5	46351.9	rs3902840	129419025	A	G	0.086	0.022	0.003	3.2e-13	683761	European	30124842	0.29	0.52
	TCF7L2	10	rs35198068	114754784	T	C	0.7465	0.0522	0.0072	2.91e-13	38.5	54121	rs7903146	114758349	T	C	0.291	-0.018	0.002	1.3e-23	795624	European	30124842	1	0.97
	MTCH2	11	rs28498823	47914941	G	C	0.6539	0.0418	0.0072	6.54e-09	27.7	47742.9	rs7131262	47836302	A	T	0.261	-0.022	0.002	1e-32	787486	European	30124842	0.48	0.52
	OLFM4	13	rs9568867	54107352	A	G	0.3076	0.0412	0.0068	1.75e-09	0	54131.9	rs12429545	54102206	A	G	0.125	0.032	0.003	9.6e-38	778918	European	30124842	1	1
	GPRC5B	16	rs11074446	20255123	T	C	0.803	0.0445	0.0078	1.357e-08	0	53460	rs11074446	20255123	T	C	0.869	0.023	0.002	1.8e-20	773181	European	30124842	1	1
	FTO	16	rs1558902	53803574	A	T	0.2552	0.0835	0.0071	3.391e-32	0	54134	rs3751813	53818708	T	G	0.541	0.06	0.002	2.2e-295	781755	European	30124842	0.54	0.6
	MC4R	18	rs6567160	57829135	C	T	0.1418	0.0632	0.0096	4.023e-11	39.4	48720	rs663129	57838401	A	G	0.23	0.055	0.002	1.6e-178	788948	European	30124842	1	0.73
Height	MFAP2	1	rs9435734	17311190	G	A	0.4557	0.0376	0.0053	1.28e-12	24.8	56160	rs2284746	17306675	C	G	0.476	-0.04	0.001	1.5e-171	708336	European	30124842	0.93	0.94
	WDR3	1	rs146453145	118861926	A	G	0.7	0.0328	0.006	4.866e-08	10.3	50064	rs17038164	118862669	T	C	0.754	0.042	0.002	4.7e-146	707701	European	30124842	0.95	0.93
	SV2A	1	rs11205303	149906413	C	T	0.2701	0.0362	0.0062	4.73e-09	0	53763	rs11205303	149906413	T	C	0.592	-0.049	0.002	2.8e-236	686337	European	30124842	1	1
	DNM3	1	rs61807787	172131285	T	C	0.1809	0.0406	0.0072	2.03e-08	0	50415	rs12125882	172141403	A	T	0.574	-0.031	0.001	1.8e-100	707684	European	30124842	0.382	0.35
	GLT25D2	1	rs1046934	184023529	C	A	0.2848	0.0381	0.0058	3.79e-11	7.3	56160.9	rs3814333	184007119	T	C	0.313	0.046	0.002	4e-192	700613	European	30124842	0.801	0.64
	LTBP1	2	rs4670893	33360848	C	G	0.8017	0.041	0.0073	1.75e-08	3.2	44149.9	rs4670893	33360848	C	G	0.715	0.031	0.002	1.4e-83	691010	European	30124842	1	1
	EFEMP1	2	rs3791679	56096892	A	G	0.7935	0.0405	0.0065	4.656e-10	4.8	55055	rs3791679	56096892	A	G	0.759	0.067	0.002	<1E-314	708651	European	30124842	1	1
	FANCL	2	rs13422644	58474907	C	A	0.2624	0.0349	0.0063	3.112e-08	0	50511	rs6719889	58237076	C	T	0.8487	0.11	0.018	1.65e-09	68155	African	31564439	0.68	0.72
	ZNF638	2	rs4852252	71539301	T	C	0.4213	0.0364	0.0058	2.5e-10	0	46598	rs4852777	71534161	C	G	0.595	-0.03	0.001	1e-93	706920	European	30124842	0.89	0.91
	BRK1	3	rs62245551	10174836	C	T	0.6498	0.0354	0.0059	2.493e-09	0	50325.8	rs3172417	10142949	T	C	0.42	0.012	0.002	1.7e-14	679398	European	30124842	0.15	0.26
	ZBTB38	3	rs724016	141105570	G	A	0.425	0.0458	0.0052	2.35e-18	12.5	56158	rs724016	141105570	G	A	0.4449	0.0779	0.0029	3.24e-158	252972	European	25282103	1	1
	LCORL	4	rs925098	17919811	G	A	0.3528	0.0514	0.0059	1.62e-18	0	46176.9	rs16895971	17884986	T	C	0.867	0.076	0.002	5.3e-284	709367	European	30124842	0.05	0.08
	ADAMTS3	4	rs753944	73449917	T	C	0.4345	0.0351	0.0056	3.09e-10	18.7	49771.9	rs9993613	73476014	T	G	0.4726	0.0298	0.0029	4.538e-24	252534	European	25282103	0.96	0.94
	PRKG2	4	rs1443537	82150880	A	C	0.3162	0.0359	0.0058	6.98e-10	0	51867.9	rs17556750	82155568	A	C	0.3139	0.0462	0.0032	8.31e-48	252095	European	25282103	0.67	0.64
	HHIP	4	rs17776795	145544836	G	A	0.4408	0.0438	0.0053	7.64e-17	35.2	56160.9	rs13146972	145569692	T	C	0.445	0.053	0.001	6.5e-295	708503	European	30124842	0.98	0.97
	HHIP	4	rs11731583	146061560	G	A	0.5959	0.0297	0.0053	2.04e-08	0	56160.9	rs6817771	145626414	C	G	0.417	-0.039	0.002	4.6e-153	699783	European	30124842	0.35	0.25
	BMP6	6	rs270417	7729614	T	C	0.7937	0.0396	0.007	1.34e-08	0.8	49771.9	rs270417	7729614	T	C	0.714	0.037	0.002	7.5e-118	707782	European	30124842	1	1
	H1-4	6	rs5012374	26298640	A	T	0.6397	0.0353	0.0057	8.51e-10	0	47236.9	rs4141885	26157481	A	T	0.9184	0.0728	0.0076	7.594e-22	235307	European	25282103	0.19	0.36
	MLN	6	rs1776897	34195011	G	T	0.3182	0.0723	0.0059	1.78e-34	26.1	48665.8	rs12214804	34188866	T	C	0.914	-0.088	0.003	2.1e-261	706460	European	30124842	1	0.98
	ILRUN	6	rs78435884	34922018	T	C	0.1733	0.0582	0.0083	1.97e-12	0	45982	rs7752468	34887748	A	G	0.949	0.043	0.003	9.9e-38	696163	European	30124842	0	0.03
	ZNF76	6	rs77451375	35474132	G	A	0.1737	0.0487	0.008	1.17e-09	0	50077.8	rs1051952	35465786	A	C	0.539	-0.008	0.002	3.4e-07	653193	European	30124842	0.001	0.2
	FKBP5	6	rs3761979	35994088	G	T	0.2826	0.037	0.0061	1.31e-09	0	55055	rs9470191	35967058	A	G	0.528	0.011	0.001	4.8e-15	709465	European	30124842	0.06	0.223
	ADGRG6	6	rs7776375	142777064	A	G	0.6484	0.034	0.0055	6.86e-10	0	53713	rs4896582	142703877	A	G	0.31	-0.053	0.002	3.7e-252	707673	European	30124842	0.9	0.5
	ESR1	6	rs9479125	152145605	A	C	0.2465	0.0361	0.0063	1.17e-08	9.2	50466.9	rs9479117	152117685	T	C	0.834	-0.02	0.002	4.2e-24	698612	European	30124842	0.33	0.35
	GNA12	7	rs1182188	2869985	T	C	0.7187	0.0444	0.0058	1.99e-14	5.4	55055	rs798532	2768864	T	C	0.278	0.031	0.002	5.9e-82	705326	European	30124842	0.14	0.16
	GLCCI1	7	rs10278726	8064509	C	T	0.5339	0.03	0.0054	2.18e-08	0	52884.9	rs10253861	8110475	A	G	0.548	0.021	0.001	1.4e-45	702976	European	30124842	0.88	0.84
	FERD3L	7	rs4721779	19548906	T	A	0.4982	0.0317	0.0056	1.71e-08	0.1	47534.8	rs11767221	19609643	A	G	0.358	0.022	0.002	9.9e-48	709528	European	30124842	0.62	0.68
	ITGB8	7	rs13233253	20393056	C	T	0.8247	0.0384	0.0069	3.22e-08	1.6	56161	rs12154733	20396548	T	C	0.77	0.03	0.002	1.7e-64	686613	European	30124842	0.57	0.62
	QSOX2	9	rs56412126	139109059	G	C	0.7982	0.0455	0.007	6.87e-11	8.2	50519.9	rs11103387	139107879	T	C	0.382	-0.024	0.002	1e-54	693371	European	30124842	0.83	0.75
	SERPINH1	11	rs606452	75276178	A	C	0.2744	0.0351	0.0062	1.445e-08	10.1	48214.9	rs606452	75276178	A	C	0.133	0.049	0.002	2.5e-121	706851	European	30124842	1	1
	PDE3A	12	rs954865	20834162	A	G	0.4387	0.0305	0.0056	4.54e-08	0	52091	rs10770705	20857467	A	C	0.328	0.023	0.002	1.3e-52	708380	European	30124842	0.99	0.93
	KLHL42	12	rs6245	28116057	T	C	0.1373	0.0542	0.0081	1.81e-11	12.8	55054.9	rs10492364	28112256	T	C	0.2617	0.0166	0.0036	3.291e-06	237786	European	25282103	0.1	0.48
	HMGA2	12	rs7959830	66347368	G	T	0.414	0.0432	0.0057	2.31e-14	0	47301.9	rs1038196	66343400	C	G	0.513	-0.056	0.001	<1E-314	707971	European	30124842	0.69	0.74
	MRPL42	12	rs2054783	94178875	A	T	0.3282	0.0379	0.0061	5.03e-10	11.1	47305.9	rs12824373	94191583	A	G	0.242	-0.02	0.002	8.4e-33	696596	European	30124842	0.28	0.11
	WASHC3	12	rs11111147	102462468	A	C	0.8692	0.0451	0.0081	2.34e-08	0	56138	rs17032220	102407746	T	C	0.956	0.048	0.004	3.7e-43	696508	European	30124842	0.29	0.61
	C14orf39	14	rs10483727	61072875	T	C	0.4084	0.0358	0.0059	1.3e-09	0	46820.9	rs2093210	60957279	C	T	0.4188	0.0389	0.0031	2.98e-35	249876	European	25282103	0.95	0.94
	PML	15	rs112717743	74749295	C	T	0.653	0.0331	0.0059	1.97e-08	2.2	49430	rs12443108	74895827	A	G	0.961	0.034	0.004	9.4e-18	705683	European	30124842	0.41	0.8
	DET1	15	rs8037675	89407786	G	A	0.9547	0.0795	0.0138	7.9e-09	0	47757	rs9630453	89403922	A	G	0.921	0.039	0.003	7.8e-49	706618	European	30124842	0.34	0.3
	IGF1R	15	rs2871865	99194896	C	G	0.8321	0.0487	0.0074	5.887e-11	0	48769	rs2871865	99194896	C	G	0.886	0.059	0.002	4.6e-144	693366	European	30124842	1	1
	ADAMTS17	15	rs72755233	100692953	G	A	0.957	0.0975	0.0157	5.25e-10	0	36392	rs727552333	100692953	A	G	0.113	-0.089	0.003	7.9e-222	416000	European	30595370	1	1
	PDXDC1	16	rs4500751	15140211	C	T	0.5288	0.0316	0.0056	1.7e-08	23	49769	rs1136001	15131974	T	G	0.296	-0.015	0.0022	2.55e-11	611904	European	28146470	0.92	0.98
	TEFM	17	rs6505216	29206421	G	T	0.7718	0.0515	0.0069	6.92e-14	0	50250.9	rs72235353	29211667	A	G	0.286	-0.0582625	0.00199877	4.26e-223	416000	European	30595370	0.77	0.64
	C17orf67	17	rs4794665	54850329	A	G	0.3519	0.0329	0.0058	1.66e-08	0	49771	rs1467246	54845117	T	C	0.489	-0.028	0.001	3.6e-87	708980	European	30124842	0.93	0.86
	LINC02875	17	rs2079795	59496649	T	C	0.4259	0.038	0.0058	4.305e-11	0	43042	rs2079795	59496649	T	C	0.3278	0.0445	0.0031	1.693e-46	253150	European	25282103	1	1
	CCDC47	17	rs1860335	62013281	A	G	0.0271	0.1375	0.0223	7.56e-10	0	29901	rs9893518	62006997	T	C	0.738	-0.049	0.002	1.6e-191	708453	European	30124842	0.003	0.05
	CABLES1	18	rs4239436	20731930	G	A	0.6539	0.0498	0.0059	2.29e-17	29.7	49771.9	rs4369779	20735408	T	C	0.206	-0.067	0.002	9.59E-310	709618	European	30124842	0.99	0.98
	PXMP4	20	rs6088356	32545906	A	G	0.1312	0.0495	0.0091	4.52e-08	25.6	45739	rs2377955	32525370	A	G	0.342	-0.01	0.002	2.1e-10	706830	European	30124842	0.03	0.06
	EDEM2	20	rs6088565	33254986	A	C	0.4475	0.0376	0.0059	1.79e-10	2.4	48765.9	rs6088580	33285053	C	G	0.458	0.035	0.002	1.7e-127	698922	European	30124842	0.59	0.62
	GDF5	20	rs143384	34025756	G	A	0.3905	0.0502	0.0058	6.933e-18	0	50752.9	rs143384	34025756	G	A	0.4237	0.0748	0.0032	1.15e-121	247786	European	25282103	1	1
WHRadjBMI - Sex combined	HOXC13	12	rs894737	54418143	C	A	0.341	0.0409	0.0075	4.139e-08	0	39076	rs2071449	54428011	A	C	0.3514	0.0256	0.0018	1.51e-46	691516	European	30239722	0.94	0.92
Abbreviations: Chr - chromosome; EAF - effect allele frequency; HetIsq - heterogeneity I-square; N - sample size; WHRadjBMI - waist to hip ratio adjusted for BMI; NA - Not applicable
1Analyses were analyzed by study. Each study inverse normalized the trait by sex and case status if applicable. Analyses were adjusted for age and principle components 1-10, and study specific covariates. Waist to hip ratio trait was also adjusted for BMI. All studies were meta-analyzed using METAL (Willer et al 2010; PMID 20616382)
2BMI analyses did not include Brazilians or American Indians. WHRadjBMI analyses did not include Brazilians (American Indian samples did not have this trait).
3This study was based on the FINDOR method (Kichaev et al 2018 PMID: 30595370). Beta and standard errors are from the UK Biobank, European ancestry.

## Sheet: Table S8
Table S8. Conditional analysis of Lead SNPs from the Stage 1: Adult HISLA Discovery Results in previously identified loci, accounting for known SNPs within each locus.1
Lead SNP information								Unconditioned results from Stage 1					Conditioned results (on known loci)1 from Stage 1				Novel locus/New signals in known locus6
Trait	Locus	Chr	rsid	Position (hg19)	Effect allele	Other allele	EAF	Beta	SE	P-value	HetIsq	N	EAF in LD reference	Beta	SE	P-value4
BMI	ELAVL4	1	rs9436441	50403811	T	C	0.4755	0.0403	0.0069	5.47e-09	16.8	47742.9	0.334942	NA	NA	NA	No
	SEC16B	1	rs539515	177889025	A	C	0.795	-0.0487	0.0076	1.65e-10	0	54137	0.794827	NA	NA	NA	No
	TMEM18	2	rs1320336	650012	A	G	0.1407	-0.0592	0.009	5.68e-11	0	53041	0.149075	-0.0135804	0.00900344	0.131465	No
	PAX35	2	rs994108	223057288	C	A	0.39	0.041	0.007	1.62432e-08	0	43047.9	0.40193	0.0411052	0.00710247	7.14644e-09	Yes, novel locus
	ADCY55	3	rs17361324	123131254	T	C	0.28	0.042	0.008	2.6e-08	0	43333	0.256347	0.0340523	0.00760251	7.49614e-06	Yes, new signal in known locus
	ETV5	3	rs869400	185826740	T	G	0.1416	-0.0574	0.0099	6.52e-09	12.7	46646	0.134179	NA	NA	NA	No
	GNPDA2	4	rs13130484	45175691	T	C	0.3725	0.0437	0.0068	1.01e-10	17.6	48881.9	0.36995	NA	NA	NA	No
	INPP4B	4	rs7667183	143723571	C	T	0.28	0.038	0.007	4.69e-08	0	53952	0.280012	0.00973567	0.00690176	0.15836	No
	ARRDC3	5	rs1505851	90893954	T	C	0.7405	0.041	0.0073	2.287e-08	0	52365	0.711639	0.0339032	0.00730211	3.43504e-06	Yes, potentially novel locus
	ILRUN	6	rs148899910	34232259	C	G	0.275	0.0402	0.007	9.03e-09	0	54104.9	0.245171	0.0352785	0.00700203	4.69614e-07	Yes, new signal in known locus
	LMX1B	9	rs16929179	129398103	A	G	0.8398	-0.0657	0.0097	1.41e-11	12.5	46351.9	0.878359	0.0200016	0.00928118	0.0393085	No
	TCF7L2	10	rs35198068	114754784	T	C	0.7465	0.0522	0.0072	2.91e-13	38.5	54121	0.733922	NA	NA	NA	No
	MTCH2	11	rs28498823	47914941	C	G	0.3461	-0.0418	0.0072	6.54e-09	27.7	47742.9	0.343402	-0.0170062	0.00720256	0.0182189	No
	OLFM4	13	rs9568867	54107352	A	G	0.3076	0.0412	0.0068	1.75e-09	0	54131.9	0.253453	NA	NA	NA	No
	GPRC5B	16	rs11074446	20255123	T	C	0.803	0.0445	0.0078	1.357e-08	0	53460	conditioning snp	NA	NA	NA	No
	FTO	16	rs1558902	53803574	A	T	0.2552	0.0835	0.0071	3.391e-32	0	54134	conditioning snp	NA	NA	NA	No
	MC4R	18	rs6567160	57829135	T	C	0.8582	-0.0632	0.0096	4.023e-11	39.4	48720	conditioning snp	NA	NA	NA	No
Height	MFAP2	1	rs9435734	17311190	A	G	0.5443	-0.0376	0.0053	1.28e-12	24.8	56160	0.558509	NA	NA	NA	No
	WDR32	1	rs17038164	118861926	T	C	0.7199	0.0295	0.0058	3.46e-07	10.3	56160.9	0.727587	NA	NA	NA	No
	SV2A	1	rs11205303	149906413	T	C	0.7299	-0.0362	0.0062	4.73e-09	0	53763	0.727782	-0.0238222	0.00620206	0.000122529	No
	DNM3	1	rs61807787	172131285	T	C	0.1809	0.0406	0.0072	2.03e-08	0	50415	0.171398	0.0197578	0.00720226	0.0060829	No
	GLT25D2	1	rs1046934	184023529	A	C	0.7152	-0.0381	0.0058	3.79e-11	7.3	56160.9	0.728108	NA	NA	NA	No
	LTBP1	2	rs4670893	33360848	C	G	0.8017	0.041	0.0073	1.75e-08	3.2	44149.9	conditioning snp	NA	NA	NA	No
	EFEMP1	2	rs3791679	56096892	A	G	0.7935	0.0405	0.0065	4.656e-10	4.8	55055	conditioning snp	NA	NA	NA	No
	FANCL	2	rs13422644	58474907	C	A	0.2624	0.0349	0.0063	3.112e-08	0	50511	0.2738	0.0236795	0.00630191	0.000171615	No
	ZNF638	2	rs4852252	71539301	T	C	0.4213	0.0364	0.0058	2.5e-10	0	46598	0.438801	NA	NA	NA	No
	BRK1	3	rs62245551	10174836	C	T	0.6498	0.0354	0.0059	2.493e-09	0	50325.8	0.680869	0.0170438	0.00590217	0.0038805	No
	ZBTB38	3	rs724016	141105570	A	G	0.575	-0.0458	0.0052	2.35e-18	12.5	56158	0.566815	NA	NA	NA	No
	LCORL	4	rs925098	17919811	A	G	0.6472	-0.0514	0.0059	1.62e-18	0	46176.9	0.651616	NA	NA	NA	No
	LCORL3	4	rs1993638	18012023	C	G	0.1437	-0.0593	0.0081	2.81e-13		49237	0.0424675	-0.0333241	0.00810456	3.9263e-05	No
	ADAMTS3	4	rs753944	73449917	T	C	0.4345	0.0351	0.0056	3.09e-10	18.7	49771.9	0.447223	NA	NA	NA	No
	PRKG2	4	rs1443537	82150880	A	C	0.3162	0.0359	0.0058	6.98e-10	0	51867.9	0.337959	0.00409686	0.00580209	0.480126	No
	HHIP	4	rs17776795	145544836	A	G	0.5592	-0.0438	0.0053	7.64e-17	35.2	56160.9	0.580076	NA	NA	NA	No
	HHIP	4	rs11731583	146061560	A	G	0.4041	-0.0297	0.0053	2.04e-08	0	56160.9	0.412346	-0.00405649	0.00530145	0.444172	No
	BMP6	6	rs270417	7729614	T	C	0.7937	0.0396	0.007	1.34e-08	0.8	49771.9	0.808847	NA	NA	NA	No
	H1-4	6	rs5012374	26298640	A	T	0.6397	0.0353	0.0057	8.51e-10	0	47236.9	0.653028	0.019299	0.00570211	0.000712979	No
	MLN	6	rs1776897	34195011	T	G	0.6818	-0.0723	0.0059	1.78e-34	26.1	48665.8	0.686604	-0.0107906	0.00590882	0.0678216	No
	ILRUN	6	rs78435884	34922018	T	C	0.1733	0.0582	0.0083	1.97e-12	0	45982	0.117456	0.0211638	0.00830523	0.0108265	No
	ZNF76	6	rs77451375	35474132	A	G	0.8263	-0.0487	0.008	1.17e-09	0	50077.8	0.890181	-0.01783	0.00800351	0.0258955	No
	FKBP5	6	rs3761979	35994088	T	G	0.7174	-0.037	0.0061	1.31e-09	0	55055	0.777235	-0.0155664	0.00610218	0.010743	No
	GPR126	6	rs7776375	142777064	A	G	0.6484	0.034	0.0055	6.86e-10	0	53713	0.626336	0.0143111	0.00550187	0.00929166	No
	ESR1	6	rs9479125	152145605	A	C	0.2465	0.0361	0.0063	1.17e-08	9.2	50466.9	0.259872	0.0267526	0.00630196	2.18474e-05	No
	GNA12	7	rs1182188	2869985	T	C	0.7187	0.0444	0.0058	1.99e-14	5.4	55055	0.730193	0.00665319	0.00580301	0.251586	No
	GLCCI1	7	rs10278726	8064509	T	C	0.4661	-0.03	0.0054	2.18e-08	0	52884.9	0.445962	-0.00367772	0.00540155	0.495958	No
	FERD3L	7	rs4721779	19548906	A	T	0.5018	-0.0317	0.0056	1.71e-08	0.1	47534.8	0.506777	-0.00957061	0.00560181	0.087546	No
	ITGB8	7	rs13233253	20393056	T	C	0.1753	-0.0384	0.0069	3.22e-08	1.6	56161	0.177117	-0.0104457	0.00690189	0.130163	No
	LMX1B	9	rs16929179	129398103	G	A	0.1602	0.0657	0.0097	1.41e-11	12.5	46351.9	0.878359	-0.00581793	0.00799996	0.467076	No
	QSOX2	9	rs56412126	139109059	C	G	0.2018	-0.0455	0.007	6.87e-11	8.2	50519.9	0.195403	-0.0116527	0.00700302	0.0961211	No
	SERPINH1	11	rs606452	75276178	A	C	0.2744	0.0351	0.0062	1.445e-08	10.1	48214.9	conditioning snp	NA	NA	NA	No
	B4GALNT3	12	rs215226	591300	A	G	0.5495	-0.0316	0.0054	5.53e-09	22.1	52155.8	0.563266	-0.0252211	0.00540169	3.02496e-06	Yes, new signal in known locus
	PDE3A	12	rs954865	20834162	A	G	0.4387	0.0305	0.0056	4.54e-08	0	52091	0.398097	NA	NA	NA	No
	KLHL42	12	rs6245	28116057	T	C	0.1373	0.0542	0.0081	1.81e-11	12.8	55054.9	0.100932	NA	NA	NA	No
	HMGA2	12	rs7959830	66347368	T	G	0.586	-0.0432	0.0057	2.31e-14	0	47301.9	0.580251	-0.00459168	0.00570331	0.420768	No
	MRPL42	12	rs2054783	94178875	A	T	0.3282	0.0379	0.0061	5.03e-10	11.1	47305.9	0.330831	0.0123501	0.00610246	0.0429912	No
	WASHC3	12	rs11111147	102462468	A	C	0.8692	0.0451	0.0081	2.34e-08	0	56138	0.888592	0.0079304	0.00810237	0.327691	No
	C14orf39	14	rs10483727	61072875	T	C	0.4084	0.0358	0.0059	1.3e-09	0	46820.9	0.44755	NA	NA	NA	No
	PML	15	rs112717743	74749295	T	C	0.347	-0.0331	0.0059	1.97e-08	2.2	49430	0.328521	-0.0070776	0.00590188	0.230446	No
	DET1	15	rs8037675	89407786	A	G	0.0453	-0.0795	0.0138	7.9e-09	0	47757	0.0450675	-0.0138122	0.0138048	0.317054	No
	IGF1R	15	rs2871865	99194896	C	G	0.8321	0.0487	0.0074	5.887e-11	0	48769	conditioning snp	NA	NA	NA	No
	ADAMTS17	15	rs72755233	100692953	A	G	0.043	-0.0975	0.0157	5.25e-10	0	36392	conditioning snp	NA	NA	NA	No
	PDXDC1	16	rs4500751	15140211	T	C	0.4712	-0.0316	0.0056	1.7e-08	23	49769	0.446793	-0.00377687	0.00560178	0.500168	No
	TEFM	17	rs6505216	29206421	T	G	0.2282	-0.0515	0.0069	6.92e-14	0	50250.9	0.17194	-0.0220591	0.00690417	0.00139811	No
	C17orf67	17	rs4794665	54850329	A	G	0.3519	0.0329	0.0058	1.66e-08	0	49771	0.365781	0.00925051	0.00580183	0.110844	No
	LINC02875	17	rs2079795	59496649	T	C	0.4259	0.038	0.0058	4.305e-11	0	43042	0.420484	0.00229325	0.00580264	0.692689	No
	CCDC47	17	rs1860335	62013281	A	G	0.0271	0.1375	0.0223	7.56e-10	0	29901	0.0214744	0.0921357	0.0223143	3.64336e-05	No
	CABLES1	18	rs4239436	20731930	A	G	0.3461	-0.0498	0.0059	2.29e-17	29.7	49771.9	0.319875	NA	NA	NA	No
	PXMP4	20	rs6088356	32545906	A	G	0.1312	0.0495	0.0091	4.52e-08	25.6	45739	0.152822	0.0256804	0.00910322	0.00478709	No
	EDEM2	20	rs6088565	33254986	A	C	0.4475	0.0376	0.0059	1.79e-10	2.4	48765.9	0.483886	0.00912803	0.00590264	0.122	No
	GDF5	20	rs143384	34025756	A	G	0.6095	-0.0502	0.0058	6.933e-18	0	50752.9	0.574407	-0.00713709	0.0058045	0.218855	No
WHRadjBMI - Women only	DOCK25	5	rs6879439	169314869	C	T	0.52	0.0595	0.01	1.02e-08	0	18591	0.508861	0.0546053	0.00990676	3.5493e-08	Yes, potentially novel locus
WHRadjBMI - Sex combined	HOXC13	12	rs894737	54418143	A	C	0.659	-0.0409	0.0075	4.14e-08	0	39076	0.683402	NA	NA	NA	No
	TAOK3	12	rs115981023	118751105	A	G	0.009	0.328	0.0573	1.08e-08	44.8	19640	0.00836055	0.327367	0.057351	1.14219e-08	Yes, potentially novel locus
Abbreviations: Chr - chromosome; EAF - effect allele frequency; HetIsq - heterogeneity I-square; N - sample size; WHRadjBMI - waist to hip ratio adjusted for BMI; NA- cannot be calculated collinearity with conditioning SNP(s)
Note: LD between lead HISLA SNP and the known SNPs by ancestry as shown.
1Previously identified (established) loci were conditioned on all known SNPs within 10Mb using GCTA (Yang et al 2011; PMID: 21167468) with HCHS/SOL as the reference LD.
2rs146453145 not available in genotyped data. Used rs17038164 instead, r2=0.93 between SNPs using AMR data
3Secondary signal in locus at rs1993638, given its conditioned p-value=1.81E-09
4SNPs with conditional pvalue that increased less than a magnitude of 3 were defined as independent and taken forward for replication in Stage 2.
5BMI and WHRadjBMI Women only analyses did not include Brazilians or American Indians. WHRadjBMI analyses did not include Brazilians (American Indian samples did not have this trait).
6A novel locus was defined as a variant that lies within 1Mb (+/-500kb) of any known variant. A new signal in a known locus was defined as a lead variant that lies within 1Mb (+/- 500kb) of a known variant. In both cases we kept those that had a conditional p-value that increased less than a magnitude of 3 to look for replication in Stage 2.

## Sheet: Table S9
Table S9. FINEMAP and lead SNP associations from new loci/signals from the HISLA Stage 1+2 meta-analyses of anthroprometric traits using 1Mb around each lead SNP.
			Meta-analysis of HISLA Stage 1+2							FINEMAP Results
Trait	Locus Name	Known variants	Lead SNP from meta-analysis	Genomic region	Chr	Position (hg19)	Effect/Other Alleles	EAF	P-value from meta-analysis	Number of causal SNPs	rsid of causal SNPs: Posterior probability (N SNPs in 95% credible set)	rsid of causal SNP(s): LD with the lead SNP from meta-analysis (1 if the SNP is the same, otherwise r2 in HA)
BMI	PAX31	None	rs994108	intergenic	2	223057288	A/C	0.6115	2.194e-09	1	rs994108: 0.89 (9)	rs994108: 1
	ADCY51	rs12330631, rs2124499	rs17361324	intronic	3	123131254	T/C	0.2779	2.837e-09	1	rs17361324: 0.23 (14)	rs17361324: 1
	ILRUN	rs943466, rs2281819, rs77998125, rs205262, rs2814992, rs12215331, rs6938239, rs9366863	rs148899910	intergenic	6	34232259	C/G	0.275	9.03e-09	1	rs73420913: 0.11 (22)	rs73420913: 0.95
Height	B4GALNT3	rs495360, rs7955258, rs11612228, rs12811171, rs9861, rs2286029	rs215226	intronic	12	591300	A/G	0.55	5.53e-09	6	rs11063185: 1 (1) rs215230: 1 (1) rs215223: 1 (2) rs7303572: 1 (1) rs11063184: 1 (1) rs55668494: 0.45 (1622)	rs11063185: 0.1 rs215230: 0.05 rs215223: 0.94 rs7303572: 0.02 rs11063184: 0.54 rs55668494: 0.007
Abbreviations: Chr - chromosome; EAF - effect allele frequency; HetIsq - heterogeneity I-square; N - sample size; WHRadjBMI - waist to hip ratio adjusted for BMI
1BMI analyses did not include Brazilians or Native Americans.

## Sheet: Table S10
Table S10. Transferability of novel loci and new signals in established loci from Adult HISLA Stage 1+2 meta-analysis to Obesity Case-Control Status (2-18 years) and BMI/Height-for-age Z-scores (5-18 years) among Hispanic/Latino Children and Adolescent Samples of the HISLA Consortium.
Trait	Locus Name	rsid	Effect/Other Alleles	BMI-for-age/Height-for-age Z-scores						Consistent with HISLA Adult BMI/Height Direction of Effect?	Suggestive Evidence of Transferability of HISLA Variant?	Obesity (≥95th versus ≤50th BMI-for-age percentile)						Consistent with Anticipated Direction of Effect based on BMI/Height Adult HISLA Finding?	Suggestive Evidence of Transferability of HISLA Variant?
Novel loci				EAF	Beta	SE	P	HetISq	N			EAF	Beta	SE	P	HetISq	N
BMI	PAX31	rs994108	A/C	0.6728	-0.0258	0.0408	0.5264	0	1914	Yes	No	0.654	0.0117	0.082	0.887	0	1814	No	No
New signals in known loci
BMI	ILRUN	rs148899910	C/G	0.2367	0.0251	0.0465	0.5891	0	1914	Yes	No	0.3018	0.0262	0.0902	0.7713	0	1814	Yes	No
	ADCY51	rs17361324	T/C	0.2632	0.0284	0.0428	0.5059	0	1914	Yes	No	0.3114	0.1949	0.0853	0.02238	0	1814	Yes	Yes
Height	B4GALNT3	rs215226	A/G	0.5331	-0.0233	0.0351	0.5067	0	1945	Yes	No	NA	NA	NA	NA	NA	NA	NA	NA
Abbreviations: EAF - effect allele frequency; HetIsq - heterogeneity I-square; N - sample size; NA - Not applicable
1The analyses in adults that led to the discovery of this BMI signal did not include Brazilians or American Indians.

[truncated: 13 more sheets: Table S11, Table S12, Table S13, Table S14, Table S15, Table S16, Table S17, Table S18, Table S19, Table S20, Table S21, Table S22, Table S23]
